# Supplementary material for: Genomes of the Orestias pupfish from the Andean Altiplano shed light on their evolutionary history and phylogenetic relationships within Cyprinodontiformes
Source: BMC Genomics. 2024 Jun 18;25:614. doi: 10.1186/s12864-024-10416-w (PMC11184842; doi:10.1186/s12864-024-10416-w)
Supplement: Supplementary file 2 — Supplementary Material 2: Table S6: Set of 902 single-copy ortholog groups shared by the 35 taxa considered for the phylogenomic analysis. [file 12864_2024_10416_MOESM2_ESM.xlsx]

## Sheet: Supplementary Table S6
	Table S6: Set of 902 single-copy ortholog groups shared by the 35 taxa considered for the phylogenomic analysis.
	BUSCO ID	Description	Reference
	25655at28738	splicing factor 3B subunit 5	https://www.orthodb.org/v10?query=25655at28738
	4591at28738	serine/threonine-protein kinase DCLK3	https://www.orthodb.org/v10?query=4591at28738
	22020at28738	transmembrane protein 119	https://www.orthodb.org/v10?query=22020at28738
	19033at28738	Outer dense fiber of sperm tails 3-like 2	https://www.orthodb.org/v10?query=19033at28738
	15465at28738	uncharacterized protein C14orf28 homolog isoform X1	https://www.orthodb.org/v10?query=15465at28738
	12734at28738	lipoyl synthase, mitochondrial	https://www.orthodb.org/v10?query=12734at28738
	22175at28738	oligodendrocyte transcription factor 3-like	https://www.orthodb.org/v10?query=22175at28738
	11483at28738	Protein Z, vitamin K-dependent plasma glycoprotein a	https://www.orthodb.org/v10?query=11483at28738
	18847at28738	chromosome-associated kinesin KIF4-like	https://www.orthodb.org/v10?query=18847at28738
	18197at28738	Forkhead box D2	https://www.orthodb.org/v10?query=18197at28738
	17470at28738	lysophosphatidic acid receptor 3	https://www.orthodb.org/v10?query=17470at28738
	17282at28738	tristetraprolin-like	https://www.orthodb.org/v10?query=17282at28738
	15649at28738	inhibin beta B chain-like	https://www.orthodb.org/v10?query=15649at28738
	15627at28738	inositol polyphosphate 1-phosphatase	https://www.orthodb.org/v10?query=15627at28738
	12095at28738	Ras association (RalGDS/AF-6) domain family (N-terminal) member 9	https://www.orthodb.org/v10?query=12095at28738
	10130at28738	polyhomeotic-like protein 1	https://www.orthodb.org/v10?query=10130at28738
	25674at28738	mitochondrial import inner membrane translocase subunit Tim8 A	https://www.orthodb.org/v10?query=25674at28738
	21822at28738	cysteine dioxygenase type 1	https://www.orthodb.org/v10?query=21822at28738
	22528at28738	geminin	https://www.orthodb.org/v10?query=22528at28738
	13986at28738	proteinase-activated receptor 1-like	https://www.orthodb.org/v10?query=13986at28738
	17872at28738	BCL2-associated athanogene 4	https://www.orthodb.org/v10?query=17872at28738
	17005at28738	lamina-associated polypeptide 2, isoforms beta/delta/epsilon/gamma-like isoform X1	https://www.orthodb.org/v10?query=17005at28738
	3651at28738	SCY1 like pseudokinase 2	https://www.orthodb.org/v10?query=3651at28738
	12474at28738	GLIS family zinc finger 2b	https://www.orthodb.org/v10?query=12474at28738
	15385at28738	solute carrier family 35 member G1	https://www.orthodb.org/v10?query=15385at28738
	17713at28738	inhibitor of nuclear factor kappa-B kinase-interacting protein isoform X1	https://www.orthodb.org/v10?query=17713at28738
	2837at28738	insulin receptor substrate 1-B-like	https://www.orthodb.org/v10?query=2837at28738
	18237at28738	prostaglandin E2 receptor EP3 subtype	https://www.orthodb.org/v10?query=18237at28738
	3473at28738	Mitogen-activated protein kinase kinase kinase	https://www.orthodb.org/v10?query=3473at28738
	1642at28738	centromere protein F	https://www.orthodb.org/v10?query=1642at28738
	10093at28738	zinc finger protein 131	https://www.orthodb.org/v10?query=10093at28738
	21126at28738	ORAI calcium release-activated calcium modulator 1b	https://www.orthodb.org/v10?query=21126at28738
	9678at28738	Ankyrin repeat domain 34A	https://www.orthodb.org/v10?query=9678at28738
	4709at28738	cap-specific mRNA (nucleoside-2'-O-)-methyltransferase 1	https://www.orthodb.org/v10?query=4709at28738
	6612at28738	Serine/threonine-protein kinase PLK	https://www.orthodb.org/v10?query=6612at28738
	11575at28738	phosphatidylinositol 3-kinase regulatory subunit gamma-like isoform X1	https://www.orthodb.org/v10?query=11575at28738
	7354at28738	DEAD (Asp-Glu-Ala-Asp) box polypeptide 59	https://www.orthodb.org/v10?query=7354at28738
	5979at28738	NADPH--cytochrome P450 reductase	https://www.orthodb.org/v10?query=5979at28738
	10792at28738	mannose-1-phosphate guanyltransferase alpha isoform X1	https://www.orthodb.org/v10?query=10792at28738
	18949at28738	Neuralized E3 ubiquitin protein ligase 2	https://www.orthodb.org/v10?query=18949at28738
	15284at28738	DNA fragmentation factor, beta polypeptide (caspase-activated DNase)	https://www.orthodb.org/v10?query=15284at28738
	23265at28738	von Hippel-Lindau disease tumor suppressor	https://www.orthodb.org/v10?query=23265at28738
	3469at28738	uncharacterized protein LOC106515552	https://www.orthodb.org/v10?query=3469at28738
	18758at28738	aquaporin AQPAe.a-like isoform X1	https://www.orthodb.org/v10?query=18758at28738
	21698at28738	Nuclear transcription factor Y subunit gamma	https://www.orthodb.org/v10?query=21698at28738
	12741at28738	serine/threonine-protein kinase NIM1	https://www.orthodb.org/v10?query=12741at28738
	8757at28738	coiled-coil domain-containing protein 157	https://www.orthodb.org/v10?query=8757at28738
	5175at28738	Membrane-associated ring finger (C3HC4) 7	https://www.orthodb.org/v10?query=5175at28738
	1861at28738	nuclear receptor coactivator 3-like	https://www.orthodb.org/v10?query=1861at28738
	4351at28738	pleckstrin homology domain-containing family H member 3	https://www.orthodb.org/v10?query=4351at28738
	22710at28738	Transforming growth factor, alpha	https://www.orthodb.org/v10?query=22710at28738
	17089at28738	SAM and SH3 domain-containing protein 3	https://www.orthodb.org/v10?query=17089at28738
	18539at28738	melanocyte-stimulating hormone receptor	https://www.orthodb.org/v10?query=18539at28738
	23782at28738	myosin light chain 4-like	https://www.orthodb.org/v10?query=23782at28738
	20356at28738	Dickkopf WNT signaling pathway inhibitor 2	https://www.orthodb.org/v10?query=20356at28738
	6547at28738	phostensin isoform X1	https://www.orthodb.org/v10?query=6547at28738
	15747at28738	WD repeat-containing protein 31	https://www.orthodb.org/v10?query=15747at28738
	17184at28738	Gamma-glutamyl hydrolase	https://www.orthodb.org/v10?query=17184at28738
	16729at28738	twinfilin-1	https://www.orthodb.org/v10?query=16729at28738
	22337at28738	Tescalcin b	https://www.orthodb.org/v10?query=22337at28738
	719at28738	nucleoprotein TPR-like isoform X1	https://www.orthodb.org/v10?query=719at28738
	16074at28738	coiled-coil domain-containing protein 84	https://www.orthodb.org/v10?query=16074at28738
	3252at28738	Pleckstrin homology domain containing, family M (with RUN domain) member 2	https://www.orthodb.org/v10?query=3252at28738
	2436at28738	Inositol polyphosphate-5-phosphatase F	https://www.orthodb.org/v10?query=2436at28738
	12242at28738	Calcium binding and coiled-coil domain 1a	https://www.orthodb.org/v10?query=12242at28738
	15677at28738	Ankyrin repeat domain 33Aa	https://www.orthodb.org/v10?query=15677at28738
	6161at28738	immunoglobulin superfamily containing leucine-rich repeat protein 2	https://www.orthodb.org/v10?query=6161at28738
	4435at28738	phospholipase DDHD2 isoform X1	https://www.orthodb.org/v10?query=4435at28738
	6712at28738	melanotransferrin	https://www.orthodb.org/v10?query=6712at28738
	13977at28738	Choline phosphotransferase 1	https://www.orthodb.org/v10?query=13977at28738
	5827at28738	zinc finger protein 513 isoform X1	https://www.orthodb.org/v10?query=5827at28738
	15957at28738	Cysteine and histidine rich domain containing 1	https://www.orthodb.org/v10?query=15957at28738
	11449at28738	RNA-binding protein 43	https://www.orthodb.org/v10?query=11449at28738
	5847at28738	Regulatory factor X, 3 (influences HLA class II expression)	https://www.orthodb.org/v10?query=5847at28738
	9775at28738	SIX homeobox 5	https://www.orthodb.org/v10?query=9775at28738
	6351at28738	myotubularin-related protein 2	https://www.orthodb.org/v10?query=6351at28738
	9334at28738	Phosphoethanolamine methyltransferase	https://www.orthodb.org/v10?query=9334at28738
	2704at28738	Zinc finger and BTB domain containing 21	https://www.orthodb.org/v10?query=2704at28738
	14338at28738	basal body-orientation factor 1	https://www.orthodb.org/v10?query=14338at28738
	3826at28738	protocadherin-20	https://www.orthodb.org/v10?query=3826at28738
	20643at28738	Mitochondrial ribosomal protein L28	https://www.orthodb.org/v10?query=20643at28738
	22012at28738	bcl-2-like protein 1	https://www.orthodb.org/v10?query=22012at28738
	3116at28738	ADAM metallopeptidase with thrombospondin type 1 motif, 5	https://www.orthodb.org/v10?query=3116at28738
	9053at28738	E3 SUMO-protein ligase CBX4	https://www.orthodb.org/v10?query=9053at28738
	21854at28738	CD79a molecule, immunoglobulin-associated alpha	https://www.orthodb.org/v10?query=21854at28738
	5743at28738	coiled-coil alpha-helical rod protein 1	https://www.orthodb.org/v10?query=5743at28738
	2651at28738	zinc finger E-box-binding homeobox 2-like	https://www.orthodb.org/v10?query=2651at28738
	4052at28738	SLIT and NTRK-like protein 3	https://www.orthodb.org/v10?query=4052at28738
	987at28738	golgin subfamily A member 4 isoform X1	https://www.orthodb.org/v10?query=987at28738
	11527at28738	protein phosphatase 1 regulatory subunit 3F isoform X1	https://www.orthodb.org/v10?query=11527at28738
	8026at28738	McKusick-Kaufman/Bardet-Biedl syndromes putative chaperonin	https://www.orthodb.org/v10?query=8026at28738
	25124at28738	Nucleophosmin/nucleoplasmin, 3	https://www.orthodb.org/v10?query=25124at28738
	3636at28738	ARVCF, delta catenin family member a	https://www.orthodb.org/v10?query=3636at28738
	22378at28738	Thioesterase superfamily member 6	https://www.orthodb.org/v10?query=22378at28738
	9986at28738	SHC-transforming protein 1 isoform X1	https://www.orthodb.org/v10?query=9986at28738
	25846at28738	S100 calcium binding protein U	https://www.orthodb.org/v10?query=25846at28738
	17779at28738	RING finger and CHY zinc finger domain-containing protein 1	https://www.orthodb.org/v10?query=17779at28738
	8907at28738	Aldehyde dehydrogenase	https://www.orthodb.org/v10?query=8907at28738
	17932at28738	coiled-coil domain-containing protein 42 homolog	https://www.orthodb.org/v10?query=17932at28738
	18434at28738	inhibitor of growth protein 1	https://www.orthodb.org/v10?query=18434at28738
	13457at28738	probable G-protein coupled receptor 156	https://www.orthodb.org/v10?query=13457at28738
	24072at28738	heat shock protein beta-6	https://www.orthodb.org/v10?query=24072at28738
	3620at28738	solute carrier family 12 member 9	https://www.orthodb.org/v10?query=3620at28738
	22118at28738	noggin-2-like	https://www.orthodb.org/v10?query=22118at28738
	16305at28738	myeloid-associated differentiation marker-like protein 2	https://www.orthodb.org/v10?query=16305at28738
	5585at28738	CUB domain-containing protein 1	https://www.orthodb.org/v10?query=5585at28738
	11373at28738	Zgc	https://www.orthodb.org/v10?query=11373at28738
	8711at28738	DDB1- and CUL4-associated factor 11	https://www.orthodb.org/v10?query=8711at28738
	12182at28738	probable tRNA methyltransferase 9-like protein	https://www.orthodb.org/v10?query=12182at28738
	15340at28738	T-complex protein 11-like protein 2	https://www.orthodb.org/v10?query=15340at28738
	21458at28738	Polyamine-modulated factor 1	https://www.orthodb.org/v10?query=21458at28738
	24451at28738	Coiled-coil domain containing 58	https://www.orthodb.org/v10?query=24451at28738
	14828at28738	probable G-protein coupled receptor 151	https://www.orthodb.org/v10?query=14828at28738
	25346at28738	CD59 glycoprotein-like	https://www.orthodb.org/v10?query=25346at28738
	19225at28738	proliferating cell nuclear antigen	https://www.orthodb.org/v10?query=19225at28738
	23597at28738	tetratricopeptide repeat protein 36	https://www.orthodb.org/v10?query=23597at28738
	11105at28738	Occludin	https://www.orthodb.org/v10?query=11105at28738
	9009at28738	ankyrin repeat domain-containing protein 63	https://www.orthodb.org/v10?query=9009at28738
	11994at28738	fibroleukin-like	https://www.orthodb.org/v10?query=11994at28738
	21486at28738	heat shock protein beta-1-like	https://www.orthodb.org/v10?query=21486at28738
	12097at28738	N-lysine methyltransferase SETD6	https://www.orthodb.org/v10?query=12097at28738
	20664at28738	regulator of G-protein signaling 21	https://www.orthodb.org/v10?query=20664at28738
	20619at28738	homeobox protein MSH-D-like	https://www.orthodb.org/v10?query=20619at28738
	18131at28738	Fibromodulin b	https://www.orthodb.org/v10?query=18131at28738
	18815at28738	forkhead box L1-like	https://www.orthodb.org/v10?query=18815at28738
	21670at28738	mitochondrial assembly of ribosomal large subunit protein 1	https://www.orthodb.org/v10?query=21670at28738
	14730at28738	4-hydroxybenzoate polyprenyltransferase, mitochondrial	https://www.orthodb.org/v10?query=14730at28738
	26202at28738	Poly(A) binding protein interacting protein 2B	https://www.orthodb.org/v10?query=26202at28738
	22011at28738	transmembrane protein 17A-like	https://www.orthodb.org/v10?query=22011at28738
	8347at28738	DNA cross-link repair 1B	https://www.orthodb.org/v10?query=8347at28738
	18604at28738	P2Y purinoceptor 12-like	https://www.orthodb.org/v10?query=18604at28738
	15121at28738	cathepsin L1-like	https://www.orthodb.org/v10?query=15121at28738
	10426at28738	Peptidase D	https://www.orthodb.org/v10?query=10426at28738
	384at28738	Ankyrin repeat domain 11	https://www.orthodb.org/v10?query=384at28738
	9690at28738	Si	https://www.orthodb.org/v10?query=9690at28738
	11423at28738	deoxyribonuclease-2-beta-like	https://www.orthodb.org/v10?query=11423at28738
	23488at28738	testis development-related protein	https://www.orthodb.org/v10?query=23488at28738
	1254at28738	zinc finger protein 521 isoform X1	https://www.orthodb.org/v10?query=1254at28738
	822at28738	coiled-coil domain-containing protein 141	https://www.orthodb.org/v10?query=822at28738
	20957at28738	cytochrome b reductase 1	https://www.orthodb.org/v10?query=20957at28738
	12046at28738	Beclin 1, autophagy related	https://www.orthodb.org/v10?query=12046at28738
	2967at28738	ankyrin repeat and LEM domain-containing protein 1	https://www.orthodb.org/v10?query=2967at28738
	6600at28738	cleft lip and palate transmembrane protein 1	https://www.orthodb.org/v10?query=6600at28738
	25439at28738	U6 snRNA-associated Sm-like protein LSm7	https://www.orthodb.org/v10?query=25439at28738
	5556at28738	X-ray repair cross-complementing protein 5	https://www.orthodb.org/v10?query=5556at28738
	4276at28738	zinc fingers and homeoboxes protein 3	https://www.orthodb.org/v10?query=4276at28738
	7549at28738	actin-related protein 8	https://www.orthodb.org/v10?query=7549at28738
	15478at28738	SRY (sex determining region Y)-box 7	https://www.orthodb.org/v10?query=15478at28738
	11663at28738	secernin-3	https://www.orthodb.org/v10?query=11663at28738
	5033at28738	B-cell lymphoma/leukemia 11A-like isoform X1	https://www.orthodb.org/v10?query=5033at28738
	21835at28738	guanylyl cyclase-activating protein 2-like	https://www.orthodb.org/v10?query=21835at28738
	7007at28738	Enhancer of polycomb homolog	https://www.orthodb.org/v10?query=7007at28738
	10957at28738	Heat shock transcription factor 1	https://www.orthodb.org/v10?query=10957at28738
	15816at28738	protein FAM84A	https://www.orthodb.org/v10?query=15816at28738
	4073at28738	L(3)mbt-like 1b (Drosophila)	https://www.orthodb.org/v10?query=4073at28738
	10941at28738	butyrophilin subfamily 3 member A3-like	https://www.orthodb.org/v10?query=10941at28738
	25861at28738	cytochrome c oxidase assembly factor 6 homolog	https://www.orthodb.org/v10?query=25861at28738
	19089at28738	enoyl-CoA hydratase, mitochondrial	https://www.orthodb.org/v10?query=19089at28738
	10407at28738	Phosphatase and actin regulator	https://www.orthodb.org/v10?query=10407at28738
	1743at28738	protocadherin-18-like isoform X1	https://www.orthodb.org/v10?query=1743at28738
	2301at28738	Junctional protein associated with coronary artery disease	https://www.orthodb.org/v10?query=2301at28738
	19412at28738	B-cell translocation gene 4	https://www.orthodb.org/v10?query=19412at28738
	19300at28738	Metalloendopeptidase	https://www.orthodb.org/v10?query=19300at28738
	23307at28738	olfactory marker protein	https://www.orthodb.org/v10?query=23307at28738
	9288at28738	nucleolar protein 10 isoform X1	https://www.orthodb.org/v10?query=9288at28738
	25122at28738	transmembrane protein 238-like	https://www.orthodb.org/v10?query=25122at28738
	19481at28738	Ubiquitin-conjugating enzyme E2Q family-like 1	https://www.orthodb.org/v10?query=19481at28738
	13499at28738	circadian-associated transcriptional repressor	https://www.orthodb.org/v10?query=13499at28738
	16895at28738	MAP3K12-binding inhibitory protein 1	https://www.orthodb.org/v10?query=16895at28738
	6471at28738	RAF proto-oncogene serine/threonine-protein kinase isoform X1	https://www.orthodb.org/v10?query=6471at28738
	7124at28738	bestrophin-2-like	https://www.orthodb.org/v10?query=7124at28738
	4396at28738	protein phosphatase 1 regulatory subunit 29-like	https://www.orthodb.org/v10?query=4396at28738
	19530at28738	protein RIC-3-like	https://www.orthodb.org/v10?query=19530at28738
	6837at28738	SLIT and NTRK-like protein 1	https://www.orthodb.org/v10?query=6837at28738
	7017at28738	Tetratricopeptide repeat domain 39A	https://www.orthodb.org/v10?query=7017at28738
	20096at28738	centriole, cilia and spindle-associated protein	https://www.orthodb.org/v10?query=20096at28738
	12051at28738	Cannabinoid receptor	https://www.orthodb.org/v10?query=12051at28738
	13803at28738	cyclic AMP-responsive element-binding protein 3-like protein 2	https://www.orthodb.org/v10?query=13803at28738
	9371at28738	protein APCDD1-like isoform X1	https://www.orthodb.org/v10?query=9371at28738
	16290at28738	methyltransferase-like protein 9	https://www.orthodb.org/v10?query=16290at28738
	25853at28738	Ninjurin 1	https://www.orthodb.org/v10?query=25853at28738
	3948at28738	pre-mRNA-splicing factor SYF1	https://www.orthodb.org/v10?query=3948at28738
	5425at28738	THAP-type zinc finger	https://www.orthodb.org/v10?query=5425at28738
	8112at28738	probable glutamate--tRNA ligase, mitochondrial	https://www.orthodb.org/v10?query=8112at28738
	3772at28738	rho GTPase-activating protein 20	https://www.orthodb.org/v10?query=3772at28738
	7199at28738	GH3 domain-containing protein	https://www.orthodb.org/v10?query=7199at28738
	5502at28738	Solute carrier family 12, member 8	https://www.orthodb.org/v10?query=5502at28738
	12538at28738	Membrane-associated ring finger (C3HC4) 1	https://www.orthodb.org/v10?query=12538at28738
	10024at28738	cip1-interacting zinc finger protein	https://www.orthodb.org/v10?query=10024at28738
	6528at28738	endoplasmin	https://www.orthodb.org/v10?query=6528at28738
	979at28738	uncharacterized protein LOC103137508	https://www.orthodb.org/v10?query=979at28738
	16325at28738	melatonin-related receptor	https://www.orthodb.org/v10?query=16325at28738
	1675at28738	cartilage intermediate layer protein 1	https://www.orthodb.org/v10?query=1675at28738
	6583at28738	Stimulated by retinoic acid 6	https://www.orthodb.org/v10?query=6583at28738
	8829at28738	splicing factor 3A subunit 1	https://www.orthodb.org/v10?query=8829at28738
	23990at28738	uncharacterized protein LOC106524983	https://www.orthodb.org/v10?query=23990at28738
	6557at28738	leucine-rich repeat transmembrane protein FLRT3	https://www.orthodb.org/v10?query=6557at28738
	12309at28738	uncharacterized protein LOC105926809	https://www.orthodb.org/v10?query=12309at28738
	19580at28738	Mitochondrial ribosomal protein L9	https://www.orthodb.org/v10?query=19580at28738
	1628at28738	zinc finger protein 638-like	https://www.orthodb.org/v10?query=1628at28738
	19384at28738	Collagen triple helix repeat containing 1	https://www.orthodb.org/v10?query=19384at28738
	11146at28738	synapsin-1 isoform X1	https://www.orthodb.org/v10?query=11146at28738
	14877at28738	Purinergic receptor P2Y1	https://www.orthodb.org/v10?query=14877at28738
	13379at28738	Sorting nexin	https://www.orthodb.org/v10?query=13379at28738
	11565at28738	serine/threonine-protein kinase RIO2	https://www.orthodb.org/v10?query=11565at28738
	21932at28738	homeobox protein Nkx-2.3-like	https://www.orthodb.org/v10?query=21932at28738
	15195at28738	GATA binding protein 1a	https://www.orthodb.org/v10?query=15195at28738
	12531at28738	synaptotagmin-like protein 3	https://www.orthodb.org/v10?query=12531at28738
	2282at28738	Mannosidase, alpha, class 2C, member 1	https://www.orthodb.org/v10?query=2282at28738
	110at28738	apolipoprotein B-100-like	https://www.orthodb.org/v10?query=110at28738
	11739at28738	GA-binding protein alpha chain	https://www.orthodb.org/v10?query=11739at28738
	10972at28738	protein FAM222A-like isoform X1	https://www.orthodb.org/v10?query=10972at28738
	9341at28738	glutamyl-tRNA(Gln) amidotransferase subunit A, mitochondrial	https://www.orthodb.org/v10?query=9341at28738
	13938at28738	RNA pseudouridylate synthase domain containing 4	https://www.orthodb.org/v10?query=13938at28738
	16073at28738	protein sprouty homolog 2-like	https://www.orthodb.org/v10?query=16073at28738
	16993at28738	V-type proton ATPase subunit S1-like	https://www.orthodb.org/v10?query=16993at28738
	2084at28738	importin-5	https://www.orthodb.org/v10?query=2084at28738
	23965at28738	DEP domain-containing mTOR-interacting protein-like	https://www.orthodb.org/v10?query=23965at28738
	11425at28738	selenocysteine lyase	https://www.orthodb.org/v10?query=11425at28738
	13941at28738	Proteasome 26S subunit, ATPase 5	https://www.orthodb.org/v10?query=13941at28738
	1623at28738	uncharacterized protein LOC106535333	https://www.orthodb.org/v10?query=1623at28738
	16461at28738	claudin-8-like	https://www.orthodb.org/v10?query=16461at28738
	14631at28738	relaxin-3 receptor 1-like	https://www.orthodb.org/v10?query=14631at28738
	17497at28738	apoptosis-enhancing nuclease-like	https://www.orthodb.org/v10?query=17497at28738
	16977at28738	Mitochondrial fission regulator 2	https://www.orthodb.org/v10?query=16977at28738
	6936at28738	B-cell lymphoma/leukemia 11A-like	https://www.orthodb.org/v10?query=6936at28738
	1387at28738	myosin-9-like isoform X1	https://www.orthodb.org/v10?query=1387at28738
	9302at28738	HSPB1-associated protein 1	https://www.orthodb.org/v10?query=9302at28738
	26125at28738	protein PET100 homolog, mitochondrial	https://www.orthodb.org/v10?query=26125at28738
	23552at28738	NOP16 nucleolar protein homolog (yeast)	https://www.orthodb.org/v10?query=23552at28738
	22613at28738	amphiregulin-like	https://www.orthodb.org/v10?query=22613at28738
	18177at28738	Visual system homeobox	https://www.orthodb.org/v10?query=18177at28738
	1345at28738	Nuclear receptor binding SET domain protein 1a	https://www.orthodb.org/v10?query=1345at28738
	16774at28738	neurogenic differentiation factor 6	https://www.orthodb.org/v10?query=16774at28738
	14277at28738	somatostatin receptor type 2-like	https://www.orthodb.org/v10?query=14277at28738
	26054at28738	COX assembly mitochondrial protein	https://www.orthodb.org/v10?query=26054at28738
	3875at28738	prickle-like protein 1 isoform X1	https://www.orthodb.org/v10?query=3875at28738
	19862at28738	Coenzyme Q9 homolog (S. cerevisiae)	https://www.orthodb.org/v10?query=19862at28738
	8492at28738	Winged helix-like DNA-binding domain superfamily	https://www.orthodb.org/v10?query=8492at28738
	9027at28738	leucine zipper putative tumor suppressor 2 homolog	https://www.orthodb.org/v10?query=9027at28738
	26290at28738	selenoprotein K isoform X1	https://www.orthodb.org/v10?query=26290at28738
	15271at28738	leucine-rich repeat-containing protein 17-like isoform X1	https://www.orthodb.org/v10?query=15271at28738
	22847at28738	nucleoredoxin-like protein 1	https://www.orthodb.org/v10?query=22847at28738
	21500at28738	Repressor of RNA polymerase III transcription MAF1	https://www.orthodb.org/v10?query=21500at28738
	19375at28738	Leucine-rich repeat	https://www.orthodb.org/v10?query=19375at28738
	11149at28738	Sulfotransferase	https://www.orthodb.org/v10?query=11149at28738
	22843at28738	60S ribosomal protein L13	https://www.orthodb.org/v10?query=22843at28738
	23800at28738	Cofilin 1 (non-muscle), like	https://www.orthodb.org/v10?query=23800at28738
	25274at28738	Immunoglobulin-like domain	https://www.orthodb.org/v10?query=25274at28738
	25251at28738	uncharacterized protein C1orf21 homolog	https://www.orthodb.org/v10?query=25251at28738
	19559at28738	regulator of G-protein signaling 5-like	https://www.orthodb.org/v10?query=19559at28738
	19629at28738	Homeobox protein	https://www.orthodb.org/v10?query=19629at28738
	8853at28738	nuclear receptor ROR-gamma isoform X1	https://www.orthodb.org/v10?query=8853at28738
	1459at28738	uncharacterized protein LOC105915620	https://www.orthodb.org/v10?query=1459at28738
	3618at28738	protein phosphatase Slingshot homolog 1-like isoform X1	https://www.orthodb.org/v10?query=3618at28738
	3737at28738	NACHT, LRR and PYD domains-containing protein 12-like	https://www.orthodb.org/v10?query=3737at28738
	20541at28738	tumor suppressor candidate 5 homolog	https://www.orthodb.org/v10?query=20541at28738
	12835at28738	interleukin-1 receptor type 2	https://www.orthodb.org/v10?query=12835at28738
	18685at28738	solute carrier family 52, riboflavin transporter, member 2	https://www.orthodb.org/v10?query=18685at28738
	19287at28738	homeobox protein Nkx-2.5	https://www.orthodb.org/v10?query=19287at28738
	6896at28738	Glutamine-rich 1	https://www.orthodb.org/v10?query=6896at28738
	17802at28738	claudin-12	https://www.orthodb.org/v10?query=17802at28738
	17571at28738	G protein-coupled receptor, class C, group 5, member Bb	https://www.orthodb.org/v10?query=17571at28738
	17982at28738	zinc finger protein 36, C3H1 type-like 1	https://www.orthodb.org/v10?query=17982at28738
	16008at28738	neurogenic differentiation factor 2-like	https://www.orthodb.org/v10?query=16008at28738
	2582at28738	uncharacterized protein LOC103136665 isoform X1	https://www.orthodb.org/v10?query=2582at28738
	8083at28738	tripeptidyl-peptidase 1	https://www.orthodb.org/v10?query=8083at28738
	10229at28738	Citrate synthase	https://www.orthodb.org/v10?query=10229at28738
	19038at28738	cyclin-G1	https://www.orthodb.org/v10?query=19038at28738
	13374at28738	forkhead box protein N5-like isoform X1	https://www.orthodb.org/v10?query=13374at28738
	11282at28738	docking protein 3	https://www.orthodb.org/v10?query=11282at28738
	9534at28738	protein cordon-bleu-like	https://www.orthodb.org/v10?query=9534at28738
	24394at28738	Galectin	https://www.orthodb.org/v10?query=24394at28738
	12785at28738	SAC3 domain-containing protein 1	https://www.orthodb.org/v10?query=12785at28738
	10112at28738	transcriptional repressor p66 alpha-like isoform X1	https://www.orthodb.org/v10?query=10112at28738
	967at28738	myomesin-1-like isoform X1	https://www.orthodb.org/v10?query=967at28738
	14723at28738	transcriptional repressor p66-beta	https://www.orthodb.org/v10?query=14723at28738
	3966at28738	liprin-beta-1 isoform X1	https://www.orthodb.org/v10?query=3966at28738
	25306at28738	BLOC-1 related complex subunit 8	https://www.orthodb.org/v10?query=25306at28738
	1449at28738	trinucleotide repeat-containing gene 6B protein-like	https://www.orthodb.org/v10?query=1449at28738
	3931at28738	uncharacterized protein LOC108245985	https://www.orthodb.org/v10?query=3931at28738
	7636at28738	Pannexin	https://www.orthodb.org/v10?query=7636at28738
	6437at28738	transmembrane channel-like protein 8	https://www.orthodb.org/v10?query=6437at28738
	14703at28738	seipin isoform X1	https://www.orthodb.org/v10?query=14703at28738
	7221at28738	cyclic AMP-dependent transcription factor ATF-6 beta	https://www.orthodb.org/v10?query=7221at28738
	17241at28738	Integrin-linked kinase-associated serine/threonine phosphatase	https://www.orthodb.org/v10?query=17241at28738
	5030at28738	SWI/SNF related, matrix associated, actin dependent regulator of chromatin, subfamily c, member 2	https://www.orthodb.org/v10?query=5030at28738
	1633at28738	golgin subfamily B member 1 isoform X1	https://www.orthodb.org/v10?query=1633at28738
	17489at28738	solute carrier family 25 member 47	https://www.orthodb.org/v10?query=17489at28738
	21595at28738	receptor expression-enhancing protein 2	https://www.orthodb.org/v10?query=21595at28738
	16487at28738	2-oxoglutarate receptor 1	https://www.orthodb.org/v10?query=16487at28738
	10818at28738	scaffold attachment factor B2	https://www.orthodb.org/v10?query=10818at28738
	16452at28738	carbonic anhydrase 4-like	https://www.orthodb.org/v10?query=16452at28738
	17266at28738	fibrinogen-like protein 1-like protein	https://www.orthodb.org/v10?query=17266at28738
	6552at28738	probable G-protein coupled receptor 149	https://www.orthodb.org/v10?query=6552at28738
	23669at28738	dual specificity protein phosphatase 13 isoform A-like	https://www.orthodb.org/v10?query=23669at28738
	11795at28738	tyrosine-protein kinase STYK1-like isoform X1	https://www.orthodb.org/v10?query=11795at28738
	3406at28738	Mitogen-activated protein kinase 8 interacting protein 2	https://www.orthodb.org/v10?query=3406at28738
	20221at28738	GTP-binding nuclear protein Ran	https://www.orthodb.org/v10?query=20221at28738
	23616at28738	Breast cancer metastasis suppressor 1	https://www.orthodb.org/v10?query=23616at28738
	23213at28738	Nuclear transcription factor Y subunit alpha	https://www.orthodb.org/v10?query=23213at28738
	3157at28738	Anoctamin	https://www.orthodb.org/v10?query=3157at28738
	20267at28738	OCIA domain-containing protein 1	https://www.orthodb.org/v10?query=20267at28738
	20242at28738	endoplasmic reticulum resident protein 27	https://www.orthodb.org/v10?query=20242at28738
	14496at28738	transmembrane protein adipocyte-associated 1	https://www.orthodb.org/v10?query=14496at28738
	5238at28738	storkhead-box protein 1	https://www.orthodb.org/v10?query=5238at28738
	22520at28738	tumor necrosis factor alpha-induced protein 8-like protein 2	https://www.orthodb.org/v10?query=22520at28738
	12354at28738	WAS/WASL-interacting protein family member 1-like isoform X1	https://www.orthodb.org/v10?query=12354at28738
	5430at28738	heat shock protein 75 kDa, mitochondrial	https://www.orthodb.org/v10?query=5430at28738
	5655at28738	Hypermethylated in cancer 1	https://www.orthodb.org/v10?query=5655at28738
	3682at28738	patched domain-containing protein 4	https://www.orthodb.org/v10?query=3682at28738
	10420at28738	Mannosyl (alpha-1,6-)-glycoprotein beta-1,2-N-acetylglucosaminyltransferase	https://www.orthodb.org/v10?query=10420at28738
	23706at28738	Mitochondrial ribosomal protein S17	https://www.orthodb.org/v10?query=23706at28738
	18123at28738	putative monooxygenase p33MONOX	https://www.orthodb.org/v10?query=18123at28738
	19552at28738	trypsin-like	https://www.orthodb.org/v10?query=19552at28738
	25633at28738	glycoprotein hormones alpha chain	https://www.orthodb.org/v10?query=25633at28738
	1135at28738	WD repeat domain 90	https://www.orthodb.org/v10?query=1135at28738
	24380at28738	fer3-like protein	https://www.orthodb.org/v10?query=24380at28738
	7545at28738	5-aminolevulinate synthase	https://www.orthodb.org/v10?query=7545at28738
	17030at28738	forkhead box protein F1	https://www.orthodb.org/v10?query=17030at28738
	22957at28738	protein SSXT isoform X1	https://www.orthodb.org/v10?query=22957at28738
	21356at28738	leucine-rich repeat extensin-like protein 3	https://www.orthodb.org/v10?query=21356at28738
	22360at28738	coiled-coil domain-containing protein 134	https://www.orthodb.org/v10?query=22360at28738
	6478at28738	prospero homeobox protein 1	https://www.orthodb.org/v10?query=6478at28738
	1022at28738	meiosis arrest female protein 1 isoform X1	https://www.orthodb.org/v10?query=1022at28738
	9071at28738	RasGEF domain family, member 1Bb	https://www.orthodb.org/v10?query=9071at28738
	21340at28738	transmembrane protein 91	https://www.orthodb.org/v10?query=21340at28738
	19622at28738	Eukaryotic translation initiation factor 4E family member 2	https://www.orthodb.org/v10?query=19622at28738
	6634at28738	protein Smaug homolog 2	https://www.orthodb.org/v10?query=6634at28738
	11706at28738	cyclin-A1	https://www.orthodb.org/v10?query=11706at28738
	5014at28738	Zinc finger protein 598	https://www.orthodb.org/v10?query=5014at28738
	18882at28738	homeobox protein Hox-B1	https://www.orthodb.org/v10?query=18882at28738
	6117at28738	growth arrest-specific protein 6	https://www.orthodb.org/v10?query=6117at28738
	18529at28738	uncharacterized protein LOC106958255	https://www.orthodb.org/v10?query=18529at28738
	10944at28738	Elongation factor 1-alpha	https://www.orthodb.org/v10?query=10944at28738
	21349at28738	polyadenylate-binding protein 2 isoform X1	https://www.orthodb.org/v10?query=21349at28738
	8391at28738	sorting nexin-1	https://www.orthodb.org/v10?query=8391at28738
	11558at28738	Queuine tRNA-ribosyltransferase accessory subunit 2	https://www.orthodb.org/v10?query=11558at28738
	1918at28738	histone-lysine N-methyltransferase 2E	https://www.orthodb.org/v10?query=1918at28738
	19324at28738	class A basic helix-loop-helix protein 9	https://www.orthodb.org/v10?query=19324at28738
	9826at28738	transcription factor E4F1 isoform X1	https://www.orthodb.org/v10?query=9826at28738
	17921at28738	cyclin N-terminal domain-containing protein 1	https://www.orthodb.org/v10?query=17921at28738
	5529at28738	kinesin-associated protein 3	https://www.orthodb.org/v10?query=5529at28738
	22451at28738	vascular endothelial growth factor A isoform X1	https://www.orthodb.org/v10?query=22451at28738
	12320at28738	T-complex-associated testis-expressed protein 1	https://www.orthodb.org/v10?query=12320at28738
	10881at28738	semaphorin-4E-like	https://www.orthodb.org/v10?query=10881at28738
	20154at28738	DnaJ (Hsp40) homolog, subfamily C, member 4	https://www.orthodb.org/v10?query=20154at28738
	8511at28738	kelch repeat and BTB domain-containing protein 13-like	https://www.orthodb.org/v10?query=8511at28738
	10429at28738	fibroleukin	https://www.orthodb.org/v10?query=10429at28738
	15352at28738	Forkhead box I3a	https://www.orthodb.org/v10?query=15352at28738
	9160at28738	probable aminopeptidase NPEPL1	https://www.orthodb.org/v10?query=9160at28738
	5769at28738	protein bicaudal D homolog 2-like	https://www.orthodb.org/v10?query=5769at28738
	8894at28738	Chaperonin containing TCP1, subunit 7 (eta)	https://www.orthodb.org/v10?query=8894at28738
	9399at28738	nexilin isoform X1	https://www.orthodb.org/v10?query=9399at28738
	3132at28738	SUN domain-containing protein 1	https://www.orthodb.org/v10?query=3132at28738
	17112at28738	homeobox protein Hox-A2	https://www.orthodb.org/v10?query=17112at28738
	21094at28738	Claudin	https://www.orthodb.org/v10?query=21094at28738
	20142at28738	histidine protein methyltransferase 1 homolog	https://www.orthodb.org/v10?query=20142at28738
	6546at28738	toll-like receptor 3	https://www.orthodb.org/v10?query=6546at28738
	3762at28738	toll-like receptor 7	https://www.orthodb.org/v10?query=3762at28738
	8902at28738	nuclear factor erythroid 2-related factor 1-like	https://www.orthodb.org/v10?query=8902at28738
	14565at28738	Actin-related protein 2/3 complex subunit	https://www.orthodb.org/v10?query=14565at28738
	17807at28738	THAP domain-containing protein 1-like	https://www.orthodb.org/v10?query=17807at28738
	20316at28738	protein shisa-2 homolog	https://www.orthodb.org/v10?query=20316at28738
	4207at28738	ER degradation-enhancing alpha-mannosidase-like protein 3	https://www.orthodb.org/v10?query=4207at28738
	7418at28738	kelch-like protein 28	https://www.orthodb.org/v10?query=7418at28738
	20477at28738	MOB kinase activator 3C isoform X1	https://www.orthodb.org/v10?query=20477at28738
	15848at28738	Chemokine (C-X-C motif) receptor 3, tandem duplicate 1	https://www.orthodb.org/v10?query=15848at28738
	25138at28738	protein FAM107B-like isoform X1	https://www.orthodb.org/v10?query=25138at28738
	23618at28738	FOS-like antigen 1a	https://www.orthodb.org/v10?query=23618at28738
	4170at28738	ATP-dependent DNA helicase DDX11	https://www.orthodb.org/v10?query=4170at28738
	21613at28738	protein RD3	https://www.orthodb.org/v10?query=21613at28738
	17775at28738	TAR DNA-binding protein 43-like isoform X1	https://www.orthodb.org/v10?query=17775at28738
	6781at28738	zinc finger BED domain-containing protein 4-like isoform X1	https://www.orthodb.org/v10?query=6781at28738
	26144at28738	small integral membrane protein 12	https://www.orthodb.org/v10?query=26144at28738
	15855at28738	neuropeptides B/W receptor type 2-like	https://www.orthodb.org/v10?query=15855at28738
	21802at28738	transmembrane emp24 domain-containing protein 7-like	https://www.orthodb.org/v10?query=21802at28738
	21388at28738	BOK, BCL2 family apoptosis regulator b	https://www.orthodb.org/v10?query=21388at28738
	19124at28738	Distal-less homeobox 5a	https://www.orthodb.org/v10?query=19124at28738
	16079at28738	presenilins-associated rhomboid-like protein, mitochondrial	https://www.orthodb.org/v10?query=16079at28738
	8226at28738	serologically defined colon cancer antigen 8	https://www.orthodb.org/v10?query=8226at28738
	3118at28738	zinc fingers and homeoboxes protein 2-like	https://www.orthodb.org/v10?query=3118at28738
	15599at28738	peptidyl-prolyl cis-trans isomerase FKBP8	https://www.orthodb.org/v10?query=15599at28738
	12791at28738	uncharacterized protein LOC105917629	https://www.orthodb.org/v10?query=12791at28738
	8796at28738	Docking protein 1b	https://www.orthodb.org/v10?query=8796at28738
	11621at28738	cyclic AMP-responsive element-binding protein 3-like protein 3	https://www.orthodb.org/v10?query=11621at28738
	3987at28738	uncharacterized protein C15orf39 homolog	https://www.orthodb.org/v10?query=3987at28738
	3745at28738	smoothelin-like isoform X1	https://www.orthodb.org/v10?query=3745at28738
	16251at28738	A kinase (PRKA) anchor protein 8-like	https://www.orthodb.org/v10?query=16251at28738
	5806at28738	proline-rich protein 36-like	https://www.orthodb.org/v10?query=5806at28738
	25868at28738	small integral membrane protein 4	https://www.orthodb.org/v10?query=25868at28738
	1755at28738	coagulation factor VIII-like isoform X2	https://www.orthodb.org/v10?query=1755at28738
	12471at28738	dnaJ homolog subfamily B member 5-like	https://www.orthodb.org/v10?query=12471at28738
	23075at28738	Hes family bHLH transcription factor 2	https://www.orthodb.org/v10?query=23075at28738
	22716at28738	Interleukin-12 subunit beta	https://www.orthodb.org/v10?query=22716at28738
	6059at28738	LIM domain kinase 2	https://www.orthodb.org/v10?query=6059at28738
	25902at28738	protein S100-A13-like	https://www.orthodb.org/v10?query=25902at28738
	24317at28738	Mitochondrial ribosomal protein S16	https://www.orthodb.org/v10?query=24317at28738
	14442at28738	Runt-related transcription factor	https://www.orthodb.org/v10?query=14442at28738
	10522at28738	tRNA (uracil(54)-C(5))-methyltransferase homolog	https://www.orthodb.org/v10?query=10522at28738
	10526at28738	Adhesion molecule with Ig-like domain 1	https://www.orthodb.org/v10?query=10526at28738
	1161at28738	FERM and PDZ domain-containing protein 3 isoform X1	https://www.orthodb.org/v10?query=1161at28738
	3584at28738	5-hydroxytryptamine receptor 3A-like	https://www.orthodb.org/v10?query=3584at28738
	18404at28738	C10h21orf59 homolog (H. sapiens)	https://www.orthodb.org/v10?query=18404at28738
	8516at28738	Differentially expressed in FDCP 6c homolog	https://www.orthodb.org/v10?query=8516at28738
	8785at28738	Beaded filament structural protein 1	https://www.orthodb.org/v10?query=8785at28738
	13779at28738	E3 ubiquitin-protein ligase RNF8	https://www.orthodb.org/v10?query=13779at28738
	18444at28738	Coiled-coil domain containing 106	https://www.orthodb.org/v10?query=18444at28738
	23040at28738	serine/arginine-rich splicing factor 9-like	https://www.orthodb.org/v10?query=23040at28738
	21540at28738	transmembrane protein 186	https://www.orthodb.org/v10?query=21540at28738
	21626at28738	translocon-associated protein subunit alpha-like	https://www.orthodb.org/v10?query=21626at28738
	17419at28738	TRAF-type zinc finger domain-containing protein 1	https://www.orthodb.org/v10?query=17419at28738
	2069at28738	Zinc finger, BED-type	https://www.orthodb.org/v10?query=2069at28738
	22641at28738	CD27 antigen	https://www.orthodb.org/v10?query=22641at28738
	20265at28738	homeobox protein Hox-A3-like	https://www.orthodb.org/v10?query=20265at28738
	19039at28738	60S acidic ribosomal protein P0	https://www.orthodb.org/v10?query=19039at28738
	18767at28738	Homeobox protein	https://www.orthodb.org/v10?query=18767at28738
	11858at28738	Nuclear receptor subfamily 1, group H, member 3	https://www.orthodb.org/v10?query=11858at28738
	15244at28738	PRP18 pre-mRNA processing factor 18 homolog (yeast)	https://www.orthodb.org/v10?query=15244at28738
	14276at28738	Neuropeptide Y receptor Y8b	https://www.orthodb.org/v10?query=14276at28738
	2962at28738	sorting nexin-19-like isoform X1	https://www.orthodb.org/v10?query=2962at28738
	4106at28738	fibroleukin-like	https://www.orthodb.org/v10?query=4106at28738
	9394at28738	WD repeat containing, antisense to TP53	https://www.orthodb.org/v10?query=9394at28738
	20949at28738	Intestine-specific homeobox	https://www.orthodb.org/v10?query=20949at28738
	22610at28738	zinc finger C4H2 domain-containing protein	https://www.orthodb.org/v10?query=22610at28738
	11370at28738	kelch domain-containing protein 1-like	https://www.orthodb.org/v10?query=11370at28738
	11218at28738	hepatocyte nuclear factor 1-alpha	https://www.orthodb.org/v10?query=11218at28738
	202at28738	transforming acidic coiled-coil-containing protein 2	https://www.orthodb.org/v10?query=202at28738
	16525at28738	RWD domain-containing protein 2B	https://www.orthodb.org/v10?query=16525at28738
	11794at28738	UNC homeobox	https://www.orthodb.org/v10?query=11794at28738
	21243at28738	Vestigial like 4 like	https://www.orthodb.org/v10?query=21243at28738
	5917at28738	uncharacterized protein LOC106933874	https://www.orthodb.org/v10?query=5917at28738
	16860at28738	beta-2 adrenergic receptor-like	https://www.orthodb.org/v10?query=16860at28738
	11403at28738	interferon regulatory factor 8	https://www.orthodb.org/v10?query=11403at28738
	23856at28738	Nudix (nucleoside diphosphate linked moiety X)-type motif 3a	https://www.orthodb.org/v10?query=23856at28738
	25918at28738	pro-neuregulin-4, membrane-bound isoform	https://www.orthodb.org/v10?query=25918at28738
	6253at28738	Peroxisomal biogenesis factor 5	https://www.orthodb.org/v10?query=6253at28738
	25632at28738	centromere protein S-like	https://www.orthodb.org/v10?query=25632at28738
	21992at28738	40S ribosomal protein S8	https://www.orthodb.org/v10?query=21992at28738
	21230at28738	UBX domain protein 2A	https://www.orthodb.org/v10?query=21230at28738
	23784at28738	uncharacterized protein LOC106520328	https://www.orthodb.org/v10?query=23784at28738
	17816at28738	serum paraoxonase/arylesterase 2-like	https://www.orthodb.org/v10?query=17816at28738
	2492at28738	UPF0577 protein KIAA1324 homolog	https://www.orthodb.org/v10?query=2492at28738
	11070at28738	Membrane bound O-acyltransferase domain containing 7	https://www.orthodb.org/v10?query=11070at28738
	13738at28738	Fetuin B	https://www.orthodb.org/v10?query=13738at28738
	16711at28738	RNA pseudouridylate synthase domain-containing protein 1	https://www.orthodb.org/v10?query=16711at28738
	16473at28738	methylsterol monooxygenase 1	https://www.orthodb.org/v10?query=16473at28738
	24772at28738	pleckstrin homology-like domain family A member 2	https://www.orthodb.org/v10?query=24772at28738
	14420at28738	inactive serine protease 35	https://www.orthodb.org/v10?query=14420at28738
	6617at28738	inhibitor of nuclear factor kappa-B kinase subunit beta	https://www.orthodb.org/v10?query=6617at28738
	24320at28738	Mediator complex subunit 28	https://www.orthodb.org/v10?query=24320at28738
	3197at28738	cingulin	https://www.orthodb.org/v10?query=3197at28738
	8005at28738	transcription factor 20-like	https://www.orthodb.org/v10?query=8005at28738
	6287at28738	ATP-binding cassette sub-family G member 8	https://www.orthodb.org/v10?query=6287at28738
	23140at28738	leucine rich adaptor protein 1-like	https://www.orthodb.org/v10?query=23140at28738
	18735at28738	LOW QUALITY PROTEIN: X-box-binding protein 1	https://www.orthodb.org/v10?query=18735at28738
	16777at28738	leucine-rich repeat-containing protein 17-like	https://www.orthodb.org/v10?query=16777at28738
	19228at28738	homeobox protein MOX-1	https://www.orthodb.org/v10?query=19228at28738
	17100at28738	syntenin-1	https://www.orthodb.org/v10?query=17100at28738
	8117at28738	Leucine rich repeat, Ig-like and transmembrane domains 2	https://www.orthodb.org/v10?query=8117at28738
	14601at28738	transcription termination factor 1, mitochondrial	https://www.orthodb.org/v10?query=14601at28738
	13504at28738	Major facilitator superfamily domain containing 8	https://www.orthodb.org/v10?query=13504at28738
	15553at28738	Abhydrolase domain containing 13	https://www.orthodb.org/v10?query=15553at28738
	19167at28738	transcription factor HES-4 isoform X1	https://www.orthodb.org/v10?query=19167at28738
	22305at28738	platelet-derived growth factor subunit A	https://www.orthodb.org/v10?query=22305at28738
	300at28738	CCR4-NOT transcription complex, subunit 1	https://www.orthodb.org/v10?query=300at28738
	17047at28738	Ferric-chelate reductase 1-like	https://www.orthodb.org/v10?query=17047at28738
	5838at28738	SCY1-like, kinase-like 3	https://www.orthodb.org/v10?query=5838at28738
	7628at28738	formin-binding protein 4	https://www.orthodb.org/v10?query=7628at28738
	9961at28738	solute carrier family 17 member 9	https://www.orthodb.org/v10?query=9961at28738
	20112at28738	bax inhibitor 1	https://www.orthodb.org/v10?query=20112at28738
	18308at28738	olfactory receptor 52A1-like	https://www.orthodb.org/v10?query=18308at28738
	14132at28738	methyltransferase-like protein 24	https://www.orthodb.org/v10?query=14132at28738
	14433at28738	deoxyhypusine synthase	https://www.orthodb.org/v10?query=14433at28738
	13425at28738	TNFAIP3-interacting protein 2	https://www.orthodb.org/v10?query=13425at28738
	20993at28738	protein atonal homolog 8	https://www.orthodb.org/v10?query=20993at28738
	14999at28738	trophoblast glycoprotein-like	https://www.orthodb.org/v10?query=14999at28738
	6286at28738	rho GTPase-activating protein 40 isoform X1	https://www.orthodb.org/v10?query=6286at28738
	10037at28738	glucosidase 2 subunit beta	https://www.orthodb.org/v10?query=10037at28738
	18910at28738	ELMO domain-containing protein 2	https://www.orthodb.org/v10?query=18910at28738
	20945at28738	Trafficking protein particle complex 4	https://www.orthodb.org/v10?query=20945at28738
	1174at28738	Trinucleotide repeat containing 6C	https://www.orthodb.org/v10?query=1174at28738
	13105at28738	interferon alpha/beta receptor 2-like	https://www.orthodb.org/v10?query=13105at28738
	11138at28738	CD36 molecule (thrombospondin receptor)	https://www.orthodb.org/v10?query=11138at28738
	5975at28738	ribosome biogenesis protein BOP1	https://www.orthodb.org/v10?query=5975at28738
	24644at28738	placenta growth factor-like	https://www.orthodb.org/v10?query=24644at28738
	21620at28738	phosducin	https://www.orthodb.org/v10?query=21620at28738
	22478at28738	mitochondrial import inner membrane translocase subunit Tim23	https://www.orthodb.org/v10?query=22478at28738
	20077at28738	Mitochondrial ribosomal protein L10	https://www.orthodb.org/v10?query=20077at28738
	3341at28738	armadillo repeat-containing protein 5	https://www.orthodb.org/v10?query=3341at28738
	11777at28738	forkhead box protein D4	https://www.orthodb.org/v10?query=11777at28738
	20531at28738	Secretory carrier-associated membrane protein	https://www.orthodb.org/v10?query=20531at28738
	14468at28738	dTDP-D-glucose 4,6-dehydratase isoform X1	https://www.orthodb.org/v10?query=14468at28738
	8213at28738	Neuron-derived neurotrophic factor	https://www.orthodb.org/v10?query=8213at28738
	15420at28738	lysophosphatidic acid receptor 1	https://www.orthodb.org/v10?query=15420at28738
	19021at28738	leucine-rich repeat and transmembrane domain-containing protein 2	https://www.orthodb.org/v10?query=19021at28738
	4087at28738	Oxysterol-binding protein	https://www.orthodb.org/v10?query=4087at28738
	4199at28738	INO80 complex subunit D	https://www.orthodb.org/v10?query=4199at28738
	21367at28738	potassium voltage-gated channel subfamily E member 4	https://www.orthodb.org/v10?query=21367at28738
	10788at28738	solute carrier family 2, facilitated glucose transporter member 12	https://www.orthodb.org/v10?query=10788at28738
	1104at28738	PHD finger protein 3 isoform X1	https://www.orthodb.org/v10?query=1104at28738
	6806at28738	uncharacterized protein C1orf168 homolog	https://www.orthodb.org/v10?query=6806at28738
	18479at28738	forkhead box protein L2	https://www.orthodb.org/v10?query=18479at28738
	16925at28738	SLAIN motif-containing protein 1	https://www.orthodb.org/v10?query=16925at28738
	20110at28738	DNA damage-regulated autophagy modulator protein 1	https://www.orthodb.org/v10?query=20110at28738
	9412at28738	Muscarinic acetylcholine receptor	https://www.orthodb.org/v10?query=9412at28738
	13336at28738	Zinc finger protein 276	https://www.orthodb.org/v10?query=13336at28738
	13344at28738	ElaC ribonuclease Z 1	https://www.orthodb.org/v10?query=13344at28738
	2338at28738	microtubule-associated protein 1S-like	https://www.orthodb.org/v10?query=2338at28738
	9368at28738	5-hydroxytryptamine receptor 3A-like	https://www.orthodb.org/v10?query=9368at28738
	15400at28738	Gap junction protein	https://www.orthodb.org/v10?query=15400at28738
	21556at28738	fin bud initiation factor homolog	https://www.orthodb.org/v10?query=21556at28738
	9647at28738	exonuclease 3'-5' domain-containing protein 1	https://www.orthodb.org/v10?query=9647at28738
	13766at28738	splicing factor, proline- and glutamine-rich isoform X1	https://www.orthodb.org/v10?query=13766at28738
	23675at28738	basic helix-loop-helix transcription factor scleraxis	https://www.orthodb.org/v10?query=23675at28738
	21238at28738	apolipoprotein A-I	https://www.orthodb.org/v10?query=21238at28738
	10831at28738	Muscarinic acetylcholine receptor	https://www.orthodb.org/v10?query=10831at28738
	3274at28738	coiled-coil domain-containing protein 73	https://www.orthodb.org/v10?query=3274at28738
	6406at28738	methyltransferase-like protein 13	https://www.orthodb.org/v10?query=6406at28738
	19166at28738	myeloid-associated differentiation marker-like	https://www.orthodb.org/v10?query=19166at28738
	8164at28738	glutamine-rich protein 1	https://www.orthodb.org/v10?query=8164at28738
	5785at28738	fidgetin isoform X1	https://www.orthodb.org/v10?query=5785at28738
	7392at28738	Polypeptide N-acetylgalactosaminyltransferase	https://www.orthodb.org/v10?query=7392at28738
	13289at28738	Gap junction protein	https://www.orthodb.org/v10?query=13289at28738
	24871at28738	active regulator of SIRT1	https://www.orthodb.org/v10?query=24871at28738
	25220at28738	Ribosomal protein L34	https://www.orthodb.org/v10?query=25220at28738
	21583at28738	B9 domain-containing protein 1	https://www.orthodb.org/v10?query=21583at28738
	2455at28738	protein AKNAD1	https://www.orthodb.org/v10?query=2455at28738
	17843at28738	uncharacterized protein LOC106907656	https://www.orthodb.org/v10?query=17843at28738
	9733at28738	ETS-related transcription factor Elf-2-like isoform X1	https://www.orthodb.org/v10?query=9733at28738
	8622at28738	angiomotin-like isoform X1	https://www.orthodb.org/v10?query=8622at28738
	16155at28738	meiosis-specific nuclear structural protein 1	https://www.orthodb.org/v10?query=16155at28738
	9532at28738	low-density lipoprotein receptor-like	https://www.orthodb.org/v10?query=9532at28738
	19365at28738	HIV-1 Tat interactive protein 2	https://www.orthodb.org/v10?query=19365at28738
	1511at28738	Valyl-tRNA synthetase	https://www.orthodb.org/v10?query=1511at28738
	14864at28738	tumor susceptibility gene 101 protein	https://www.orthodb.org/v10?query=14864at28738
	18879at28738	leucine-rich repeat-containing protein 3C	https://www.orthodb.org/v10?query=18879at28738
	18650at28738	40S ribosomal protein S4	https://www.orthodb.org/v10?query=18650at28738
	14424at28738	cytoskeleton-associated protein 4	https://www.orthodb.org/v10?query=14424at28738
	7749at28738	Ankyrin repeat and kinase domain containing 1	https://www.orthodb.org/v10?query=7749at28738
	15632at28738	transcription factor E3 isoform X1	https://www.orthodb.org/v10?query=15632at28738
	22160at28738	Fibroblast growth factor	https://www.orthodb.org/v10?query=22160at28738
	426at28738	Extra spindle pole bodies like 1, separase	https://www.orthodb.org/v10?query=426at28738
	3032at28738	cyclin-dependent kinase-like 5	https://www.orthodb.org/v10?query=3032at28738
	14736at28738	regulator of chromosome condensation	https://www.orthodb.org/v10?query=14736at28738
	9204at28738	nicalin-1-like	https://www.orthodb.org/v10?query=9204at28738
	21870at28738	homeobox protein Hox-B6	https://www.orthodb.org/v10?query=21870at28738
	25069at28738	keratinocyte-associated protein 2	https://www.orthodb.org/v10?query=25069at28738
	1936at28738	zinc finger protein 11-like	https://www.orthodb.org/v10?query=1936at28738
	23067at28738	homeobox protein Hox-C5	https://www.orthodb.org/v10?query=23067at28738
	21779at28738	uncharacterized protein LOC106906928	https://www.orthodb.org/v10?query=21779at28738
	5364at28738	F-box only protein 30-like	https://www.orthodb.org/v10?query=5364at28738
	14079at28738	HMG domain-containing protein 4	https://www.orthodb.org/v10?query=14079at28738
	15704at28738	transmembrane protein 229A	https://www.orthodb.org/v10?query=15704at28738
	17124at28738	secreted frizzled-related protein 5-like	https://www.orthodb.org/v10?query=17124at28738
	9793at28738	protein FAM196A	https://www.orthodb.org/v10?query=9793at28738
	16934at28738	pinin	https://www.orthodb.org/v10?query=16934at28738
	15869at28738	Chemokine (C-X-C motif) receptor 3, tandem duplicate 2	https://www.orthodb.org/v10?query=15869at28738
	13753at28738	keratin, type I cytoskeletal 18-like	https://www.orthodb.org/v10?query=13753at28738
	7909at28738	folliculin	https://www.orthodb.org/v10?query=7909at28738
	13809at28738	Phosphorylase kinase, gamma 2 (testis)	https://www.orthodb.org/v10?query=13809at28738
	5984at28738	Centrosomal protein 97	https://www.orthodb.org/v10?query=5984at28738
	25736at28738	Mitochondrial ribosomal protein S33	https://www.orthodb.org/v10?query=25736at28738
	13750at28738	forkhead box protein N2	https://www.orthodb.org/v10?query=13750at28738
	12103at28738	Testis specific protein, Y-linked	https://www.orthodb.org/v10?query=12103at28738
	22686at28738	Odontogenic, ameloblast associated	https://www.orthodb.org/v10?query=22686at28738
	17877at28738	uridine-cytidine kinase 1	https://www.orthodb.org/v10?query=17877at28738
	5338at28738	mutS protein homolog 4	https://www.orthodb.org/v10?query=5338at28738
	15878at28738	homeobox protein Hox-A3	https://www.orthodb.org/v10?query=15878at28738
	1120at28738	androglobin	https://www.orthodb.org/v10?query=1120at28738
	24292at28738	transcription factor HES-5-like	https://www.orthodb.org/v10?query=24292at28738
	5404at28738	Enoyl-CoA, hydratase/3-hydroxyacyl CoA dehydrogenase	https://www.orthodb.org/v10?query=5404at28738
	4465at28738	KN motif and ankyrin repeat domain-containing protein 3	https://www.orthodb.org/v10?query=4465at28738
	2806at28738	tyrosine-protein phosphatase non-receptor type 4	https://www.orthodb.org/v10?query=2806at28738
	9383at28738	cysteine/serine-rich nuclear protein 1-like	https://www.orthodb.org/v10?query=9383at28738
	779at28738	titin homolog isoform X1	https://www.orthodb.org/v10?query=779at28738
	14921at28738	Indoleamine 2,3-dioxygenase 2	https://www.orthodb.org/v10?query=14921at28738
	21902at28738	Gamma-glutamylcyclotransferase	https://www.orthodb.org/v10?query=21902at28738
	11482at28738	thiamine transporter 2-like	https://www.orthodb.org/v10?query=11482at28738
	7046at28738	protein PAT1 homolog 2	https://www.orthodb.org/v10?query=7046at28738
	8612at28738	keratin, type II cytoskeletal 8-like	https://www.orthodb.org/v10?query=8612at28738
	15769at28738	spondin-2	https://www.orthodb.org/v10?query=15769at28738
	2945at28738	Insulin receptor substrate 2a	https://www.orthodb.org/v10?query=2945at28738
	20837at28738	LUC7-like	https://www.orthodb.org/v10?query=20837at28738
	16555at28738	N(4)-(beta-N-acetylglucosaminyl)-L-asparaginase isoform X1	https://www.orthodb.org/v10?query=16555at28738
	16036at28738	tropomodulin-3	https://www.orthodb.org/v10?query=16036at28738
	4225at28738	T-cell activation Rho GTPase-activating protein	https://www.orthodb.org/v10?query=4225at28738
	15473at28738	cyclin-dependent kinase 4-like isoform X1	https://www.orthodb.org/v10?query=15473at28738
	14779at28738	sphingosine 1-phosphate receptor 3-like	https://www.orthodb.org/v10?query=14779at28738
	14205at28738	Radical S-adenosyl methionine domain containing 2	https://www.orthodb.org/v10?query=14205at28738
	13140at28738	protein-lysine 6-oxidase-like	https://www.orthodb.org/v10?query=13140at28738
	3844at28738	extracellular calcium-sensing receptor-like	https://www.orthodb.org/v10?query=3844at28738
	4262at28738	SLIT and NTRK-like protein 6	https://www.orthodb.org/v10?query=4262at28738
	26034at28738	Gonadoliberin	https://www.orthodb.org/v10?query=26034at28738
	10581at28738	cytochrome P450 11B, mitochondrial-like	https://www.orthodb.org/v10?query=10581at28738
	19120at28738	probable N-acetyltransferase CML3	https://www.orthodb.org/v10?query=19120at28738
	655at28738	NAC-alpha domain-containing protein 1	https://www.orthodb.org/v10?query=655at28738
	5874at28738	U2 snRNP-associated SURP domain containing	https://www.orthodb.org/v10?query=5874at28738
	11874at28738	heat shock 70 kDa protein 13	https://www.orthodb.org/v10?query=11874at28738
	5596at28738	ATP-binding cassette sub-family B member 8, mitochondrial	https://www.orthodb.org/v10?query=5596at28738
	5197at28738	uncharacterized protein LOC106531030	https://www.orthodb.org/v10?query=5197at28738
	11828at28738	von Willebrand factor A domain containing 1	https://www.orthodb.org/v10?query=11828at28738
	2648at28738	zinc finger protein 516 isoform X1	https://www.orthodb.org/v10?query=2648at28738
	10738at28738	Haloacid dehalogenase like hydrolase domain containing 5	https://www.orthodb.org/v10?query=10738at28738
	24719at28738	ATP synthase subunit delta, mitochondrial	https://www.orthodb.org/v10?query=24719at28738
	13076at28738	protein CYR61	https://www.orthodb.org/v10?query=13076at28738
	3818at28738	neurocan core protein-like	https://www.orthodb.org/v10?query=3818at28738
	14765at28738	rRNA adenine N(6)-methyltransferase	https://www.orthodb.org/v10?query=14765at28738
	12870at28738	endothelin B receptor-like	https://www.orthodb.org/v10?query=12870at28738
	7581at28738	PTEN induced putative kinase 1	https://www.orthodb.org/v10?query=7581at28738
	24870at28738	complexin-3	https://www.orthodb.org/v10?query=24870at28738
	24247at28738	endothelin-3-like isoform X1	https://www.orthodb.org/v10?query=24247at28738
	19062at28738	tRNA selenocysteine 1-associated protein 1	https://www.orthodb.org/v10?query=19062at28738
	19623at28738	Protein-L-isoaspartate O-methyltransferase	https://www.orthodb.org/v10?query=19623at28738
	1666at28738	WD repeat domain 6	https://www.orthodb.org/v10?query=1666at28738
	22682at28738	PRA1 family protein	https://www.orthodb.org/v10?query=22682at28738
	21408at28738	coiled-coil domain-containing protein R3HCC1L	https://www.orthodb.org/v10?query=21408at28738
	17479at28738	collagen alpha-2(VIII) chain	https://www.orthodb.org/v10?query=17479at28738
	2539at28738	Ring finger and CCCH-type domains 1b	https://www.orthodb.org/v10?query=2539at28738
	25207at28738	NOTCH regulated ankyrin repeat protein a	https://www.orthodb.org/v10?query=25207at28738
	16064at28738	pleckstrin homology domain-containing family A member 2	https://www.orthodb.org/v10?query=16064at28738
	9216at28738	potassium voltage-gated channel subfamily A member 10-like	https://www.orthodb.org/v10?query=9216at28738
	6118at28738	protein-glutamine gamma-glutamyltransferase 5-like	https://www.orthodb.org/v10?query=6118at28738
	11422at28738	heterogeneous nuclear ribonucleoprotein M-like isoform X1	https://www.orthodb.org/v10?query=11422at28738
	19502at28738	AN1-type zinc finger protein 1	https://www.orthodb.org/v10?query=19502at28738
	19890at28738	WW domain binding protein 1-like	https://www.orthodb.org/v10?query=19890at28738
	10865at28738	transmembrane protein 180	https://www.orthodb.org/v10?query=10865at28738
	4843at28738	xylosyltransferase 2	https://www.orthodb.org/v10?query=4843at28738
	4147at28738	KN motif and ankyrin repeat domain-containing protein 4-like	https://www.orthodb.org/v10?query=4147at28738
	24191at28738	protein FAM136A	https://www.orthodb.org/v10?query=24191at28738
	11528at28738	histone deacetylase 9 isoform X1	https://www.orthodb.org/v10?query=11528at28738
	5214at28738	fibronectin type III domain-containing protein 7	https://www.orthodb.org/v10?query=5214at28738
	22978at28738	BCL2 interacting protein 4	https://www.orthodb.org/v10?query=22978at28738
	5544at28738	Radial spoke head 10 homolog B	https://www.orthodb.org/v10?query=5544at28738
	3747at28738	cold shock domain-containing protein E1	https://www.orthodb.org/v10?query=3747at28738
	16039at28738	Gap junction protein	https://www.orthodb.org/v10?query=16039at28738
	11446at28738	cysteine desulfurase, mitochondrial	https://www.orthodb.org/v10?query=11446at28738
	20636at28738	thymocyte nuclear protein 1	https://www.orthodb.org/v10?query=20636at28738
	19135at28738	Sphingosine-1-phosphate receptor 2	https://www.orthodb.org/v10?query=19135at28738
	3949at28738	ADNP homeobox protein 2	https://www.orthodb.org/v10?query=3949at28738
	6581at28738	RUN and FYVE domain containing 1	https://www.orthodb.org/v10?query=6581at28738
	24869at28738	Ribosomal protein L23a	https://www.orthodb.org/v10?query=24869at28738
	9661at28738	hepatic triacylglycerol lipase	https://www.orthodb.org/v10?query=9661at28738
	5837at28738	epithelial splicing regulatory protein 1 isoform X1	https://www.orthodb.org/v10?query=5837at28738
	12110at28738	reticulon-4-interacting protein 1 homolog, mitochondrial-like	https://www.orthodb.org/v10?query=12110at28738
	12506at28738	Reticulon 4 interacting protein 1	https://www.orthodb.org/v10?query=12506at28738
	11445at28738	Tripartite motif containing 13	https://www.orthodb.org/v10?query=11445at28738
	16468at28738	uncharacterized protein LOC106536177	https://www.orthodb.org/v10?query=16468at28738
	15409at28738	transmembrane protein 79-like	https://www.orthodb.org/v10?query=15409at28738
	1002at28738	serine/threonine-protein kinase LMTK3	https://www.orthodb.org/v10?query=1002at28738
	5638at28738	acylamino-acid-releasing enzyme isoform X1	https://www.orthodb.org/v10?query=5638at28738
	25776at28738	Ribosomal protein L22 like 1	https://www.orthodb.org/v10?query=25776at28738
	24638at28738	protein FAM19A2-like isoform X1	https://www.orthodb.org/v10?query=24638at28738
	6921at28738	Salt-inducible kinase 1	https://www.orthodb.org/v10?query=6921at28738
	19655at28738	Ubl carboxyl-terminal hydrolase 18	https://www.orthodb.org/v10?query=19655at28738
	25433at28738	reprimo-like protein	https://www.orthodb.org/v10?query=25433at28738
	20389at28738	paired mesoderm homeobox protein 2A	https://www.orthodb.org/v10?query=20389at28738
	14990at28738	urotensin-2 receptor-like	https://www.orthodb.org/v10?query=14990at28738
	25765at28738	GTP cyclohydrolase 1 feedback regulatory protein	https://www.orthodb.org/v10?query=25765at28738
	12724at28738	5-hydroxytryptamine receptor 3B	https://www.orthodb.org/v10?query=12724at28738
	16056at28738	prostacyclin receptor	https://www.orthodb.org/v10?query=16056at28738
	14764at28738	G-protein coupled estrogen receptor 1	https://www.orthodb.org/v10?query=14764at28738
	10098at28738	leiomodin-1	https://www.orthodb.org/v10?query=10098at28738
	17438at28738	Gap junction protein	https://www.orthodb.org/v10?query=17438at28738
	10650at28738	TERF1-interacting nuclear factor 2	https://www.orthodb.org/v10?query=10650at28738
	2995at28738	exosome complex exonuclease RRP44	https://www.orthodb.org/v10?query=2995at28738
	22740at28738	LysM, putative peptidoglycan-binding, domain containing 4	https://www.orthodb.org/v10?query=22740at28738
	19310at28738	V-fos FBJ murine osteosarcoma viral oncogene homolog Ab	https://www.orthodb.org/v10?query=19310at28738
	6701at28738	zinc transporter ZIP4	https://www.orthodb.org/v10?query=6701at28738
	19137at28738	Platelet-derived growth factor beta polypeptide	https://www.orthodb.org/v10?query=19137at28738
	24455at28738	bcl-2-modifying factor isoform X1	https://www.orthodb.org/v10?query=24455at28738
	1071at28738	lysine-specific demethylase 6B	https://www.orthodb.org/v10?query=1071at28738
	6999at28738	Centrosomal protein 85	https://www.orthodb.org/v10?query=6999at28738
	21080at28738	Tescalcin a	https://www.orthodb.org/v10?query=21080at28738
	4671at28738	polycystin-2 isoform X1	https://www.orthodb.org/v10?query=4671at28738
	12442at28738	fibrinogen gamma chain	https://www.orthodb.org/v10?query=12442at28738
	6250at28738	influenza virus NS1A-binding protein	https://www.orthodb.org/v10?query=6250at28738
	25547at28738	40S ribosomal protein S26	https://www.orthodb.org/v10?query=25547at28738
	14411at28738	11-cis retinol dehydrogenase	https://www.orthodb.org/v10?query=14411at28738
	13at28738	nebulin isoform X1	https://www.orthodb.org/v10?query=13at28738
	10705at28738	RGM domain family, member D	https://www.orthodb.org/v10?query=10705at28738
	21695at28738	Cyclic AMP-dependent transcription factor ATF-1	https://www.orthodb.org/v10?query=21695at28738
	22377at28738	transmembrane protein 229b-like	https://www.orthodb.org/v10?query=22377at28738
	10693at28738	transmembrane protease serine 5	https://www.orthodb.org/v10?query=10693at28738
	11137at28738	squalene synthase isoform X1	https://www.orthodb.org/v10?query=11137at28738
	2973at28738	thrombospondin 4a	https://www.orthodb.org/v10?query=2973at28738
	21212at28738	uncharacterized protein LOC108235433	https://www.orthodb.org/v10?query=21212at28738
	26210at28738	mitochondrial import receptor subunit TOM22 homolog	https://www.orthodb.org/v10?query=26210at28738
	11554at28738	SWI/SNF-related matrix-associated actin-dependent regulator of chromatin subfamily D member 1	https://www.orthodb.org/v10?query=11554at28738
	5296at28738	ubiquitin carboxyl-terminal hydrolase CYLD-like	https://www.orthodb.org/v10?query=5296at28738
	10641at28738	Hydroxyacyl-CoA dehydrogenase trifunctional multienzyme complex subunit beta	https://www.orthodb.org/v10?query=10641at28738
	21272at28738	Receptor expression-enhancing protein	https://www.orthodb.org/v10?query=21272at28738
	2680at28738	protein FAM214A	https://www.orthodb.org/v10?query=2680at28738
	11762at28738	metalloreductase STEAP3	https://www.orthodb.org/v10?query=11762at28738
	12284at28738	NIMA-related kinase 2	https://www.orthodb.org/v10?query=12284at28738
	22217at28738	Vacuolar protein sorting-associated protein 29	https://www.orthodb.org/v10?query=22217at28738
	2402at28738	ubiquitin-protein ligase E3C	https://www.orthodb.org/v10?query=2402at28738
	21566at28738	DNA damage-inducible transcript 4 protein-like	https://www.orthodb.org/v10?query=21566at28738
	21377at28738	uncharacterized protein LOC108233077	https://www.orthodb.org/v10?query=21377at28738
	15480at28738	Palmitoyltransferase	https://www.orthodb.org/v10?query=15480at28738
	4281at28738	DNA ligase	https://www.orthodb.org/v10?query=4281at28738
	6919at28738	protein tyrosine phosphatase domain-containing protein 1-like	https://www.orthodb.org/v10?query=6919at28738
	4921at28738	AF4/FMR2 family member 4 isoform X1	https://www.orthodb.org/v10?query=4921at28738
	17947at28738	ataxin-3 isoform X1	https://www.orthodb.org/v10?query=17947at28738
	21998at28738	CREB/ATF bZIP transcription factor	https://www.orthodb.org/v10?query=21998at28738
	2109at28738	TBC1 domain family member 8B isoform X1	https://www.orthodb.org/v10?query=2109at28738
	17249at28738	deoxyribonuclease gamma-like	https://www.orthodb.org/v10?query=17249at28738
	2667at28738	RPGRIP1-like	https://www.orthodb.org/v10?query=2667at28738
	18342at28738	Methyl-CpG-binding domain protein 3	https://www.orthodb.org/v10?query=18342at28738
	23657at28738	serine/arginine-rich splicing factor 6	https://www.orthodb.org/v10?query=23657at28738
	1099at28738	protein FAM83H-like	https://www.orthodb.org/v10?query=1099at28738
	3343at28738	protocadherin-8-like	https://www.orthodb.org/v10?query=3343at28738
	16802at28738	Heterogeneous nuclear ribonucleoprotein H1	https://www.orthodb.org/v10?query=16802at28738
	16694at28738	C5a anaphylatoxin chemotactic receptor 1-like	https://www.orthodb.org/v10?query=16694at28738
	19212at28738	zinc finger protein 830	https://www.orthodb.org/v10?query=19212at28738
	2337at28738	Bromodomain and PHD finger containing, 3a	https://www.orthodb.org/v10?query=2337at28738
	16053at28738	Mitochondrial ribosomal protein L39	https://www.orthodb.org/v10?query=16053at28738
	16362at28738	Transcription factor Spi-C	https://www.orthodb.org/v10?query=16362at28738
	8857at28738	Cytochrome P450, family 2, subfamily U, polypeptide 1	https://www.orthodb.org/v10?query=8857at28738
	15031at28738	G-protein coupled bile acid receptor 1	https://www.orthodb.org/v10?query=15031at28738
	22524at28738	claudin-4-like	https://www.orthodb.org/v10?query=22524at28738
	10476at28738	Receptor protein serine/threonine kinase	https://www.orthodb.org/v10?query=10476at28738
	21082at28738	ARL14 effector protein	https://www.orthodb.org/v10?query=21082at28738
	18472at28738	phenylethanolamine N-methyltransferase	https://www.orthodb.org/v10?query=18472at28738
	12842at28738	Cytochrome P450 family 19 subfamily A member 1	https://www.orthodb.org/v10?query=12842at28738
	20872at28738	twisted gastrulation protein homolog 1	https://www.orthodb.org/v10?query=20872at28738
	6162at28738	Unkempt family zinc finger-like	https://www.orthodb.org/v10?query=6162at28738
	19774at28738	von Willebrand factor C domain-containing protein 2-like	https://www.orthodb.org/v10?query=19774at28738
	19952at28738	integrator complex subunit 12 isoform X1	https://www.orthodb.org/v10?query=19952at28738
	23277at28738	thioredoxin domain-containing protein 9	https://www.orthodb.org/v10?query=23277at28738
	7937at28738	leucine-rich repeat, immunoglobulin-like and transmembrane domains 2	https://www.orthodb.org/v10?query=7937at28738
	16776at28738	protein FAM98B-like	https://www.orthodb.org/v10?query=16776at28738
	3048at28738	zinc finger protein basonuclin-1 isoform X1	https://www.orthodb.org/v10?query=3048at28738
	12302at28738	ELMO domain-containing protein 3	https://www.orthodb.org/v10?query=12302at28738
	18786at28738	Gem-associated protein 2	https://www.orthodb.org/v10?query=18786at28738
	1212at28738	Shroom family member 1	https://www.orthodb.org/v10?query=1212at28738
	16949at28738	Phytanoyl-CoA dioxygenase domain containing 1	https://www.orthodb.org/v10?query=16949at28738
	23606at28738	calcitonin-1-like isoform X1	https://www.orthodb.org/v10?query=23606at28738
	14009at28738	Taxilin alpha	https://www.orthodb.org/v10?query=14009at28738
	17952at28738	proteasome subunit beta type-11-like	https://www.orthodb.org/v10?query=17952at28738
	10545at28738	harmonin	https://www.orthodb.org/v10?query=10545at28738
	8909at28738	bifunctional coenzyme A synthase	https://www.orthodb.org/v10?query=8909at28738
	478at28738	xin actin-binding repeat-containing protein 2	https://www.orthodb.org/v10?query=478at28738
	3821at28738	Mitogen-activated protein kinase	https://www.orthodb.org/v10?query=3821at28738
	20543at28738	uncharacterized protein LOC105918240	https://www.orthodb.org/v10?query=20543at28738
	8518at28738	aladin	https://www.orthodb.org/v10?query=8518at28738
	12514at28738	Farnesyltransferase, CAAX box, beta	https://www.orthodb.org/v10?query=12514at28738
	11042at28738	uncharacterized serine/threonine-protein kinase SgK494	https://www.orthodb.org/v10?query=11042at28738
	19418at28738	OTU domain-containing protein 6B	https://www.orthodb.org/v10?query=19418at28738
	14140at28738	synaptosomal-associated protein 47	https://www.orthodb.org/v10?query=14140at28738
	9931at28738	Sodium/nucleoside cotransporter	https://www.orthodb.org/v10?query=9931at28738
	18117at28738	aquaporin-10	https://www.orthodb.org/v10?query=18117at28738
	9468at28738	sorting nexin-11	https://www.orthodb.org/v10?query=9468at28738
	10488at28738	osteoclast stimulatory transmembrane protein	https://www.orthodb.org/v10?query=10488at28738
	14139at28738	StAR-related lipid transfer (START) domain containing 7	https://www.orthodb.org/v10?query=14139at28738
	6897at28738	5'-nucleotidase domain-containing protein 2	https://www.orthodb.org/v10?query=6897at28738
	20109at28738	pre-mRNA-splicing factor 38B	https://www.orthodb.org/v10?query=20109at28738
	21321at28738	endothelin-1	https://www.orthodb.org/v10?query=21321at28738
	21575at28738	transmembrane protein 51-like	https://www.orthodb.org/v10?query=21575at28738
	17664at28738	tumor necrosis factor receptor type 1-associated DEATH domain protein	https://www.orthodb.org/v10?query=17664at28738
	20964at28738	beta-crystallin A1-like	https://www.orthodb.org/v10?query=20964at28738
	19560at28738	Homeobox C12a	https://www.orthodb.org/v10?query=19560at28738
	20907at28738	V-type proton ATPase subunit D	https://www.orthodb.org/v10?query=20907at28738
	1180at28738	zinc finger protein 91-like isoform X1	https://www.orthodb.org/v10?query=1180at28738
	23439at28738	claudin-3-like	https://www.orthodb.org/v10?query=23439at28738
	1790at28738	Alpha-mannosidase	https://www.orthodb.org/v10?query=1790at28738
	5674at28738	GEM interacting protein	https://www.orthodb.org/v10?query=5674at28738
	22589at28738	COMM domain-containing protein 10	https://www.orthodb.org/v10?query=22589at28738
	12939at28738	rab11 family-interacting protein 1	https://www.orthodb.org/v10?query=12939at28738
	16422at28738	G-protein coupled receptor 1	https://www.orthodb.org/v10?query=16422at28738
	467at28738	microtubule-associated protein 1A	https://www.orthodb.org/v10?query=467at28738
	5340at28738	E3 ubiquitin protein ligase	https://www.orthodb.org/v10?query=5340at28738
	17687at28738	Krueppel-like factor 15	https://www.orthodb.org/v10?query=17687at28738
	4120at28738	Zinc and ring finger 3	https://www.orthodb.org/v10?query=4120at28738
	19964at28738	transcription initiation factor TFIID subunit 8	https://www.orthodb.org/v10?query=19964at28738
	13294at28738	protein moonraker isoform X1	https://www.orthodb.org/v10?query=13294at28738
	18530at28738	CUE domain-containing protein 2	https://www.orthodb.org/v10?query=18530at28738
	20146at28738	Gap junction protein	https://www.orthodb.org/v10?query=20146at28738
	6490at28738	dystroglycan-like	https://www.orthodb.org/v10?query=6490at28738
	24275at28738	Heparin-binding EGF-like growth factor	https://www.orthodb.org/v10?query=24275at28738
	25235at28738	Lin-52 DREAM MuvB core complex component	https://www.orthodb.org/v10?query=25235at28738
	7241at28738	monocarboxylate transporter 7	https://www.orthodb.org/v10?query=7241at28738
	6858at28738	Fidgetin like 2	https://www.orthodb.org/v10?query=6858at28738
	1475at28738	lysine-specific demethylase 2B-like isoform X1	https://www.orthodb.org/v10?query=1475at28738
	11928at28738	arrestin domain-containing protein 3	https://www.orthodb.org/v10?query=11928at28738
	22980at28738	NK3 homeobox 1	https://www.orthodb.org/v10?query=22980at28738
	23404at28738	ran-specific GTPase-activating protein	https://www.orthodb.org/v10?query=23404at28738
	8207at28738	death domain-associated protein 6	https://www.orthodb.org/v10?query=8207at28738
	14856at28738	urotensin-2 receptor-like	https://www.orthodb.org/v10?query=14856at28738
	23933at28738	thioredoxin-like protein 4A	https://www.orthodb.org/v10?query=23933at28738
	11378at28738	ataxin-10	https://www.orthodb.org/v10?query=11378at28738
	1999at28738	structural maintenance of chromosomes protein 4	https://www.orthodb.org/v10?query=1999at28738
	12710at28738	uncharacterized protein LOC108242330	https://www.orthodb.org/v10?query=12710at28738
	3201at28738	Meningioma expressed antigen 5 (hyaluronidase)	https://www.orthodb.org/v10?query=3201at28738
	9731at28738	chondroitin sulfate proteoglycan 5-like isoform X1	https://www.orthodb.org/v10?query=9731at28738
	10022at28738	nuclear factor interleukin-3-regulated protein-like	https://www.orthodb.org/v10?query=10022at28738
	22363at28738	transmembrane protein 179-like	https://www.orthodb.org/v10?query=22363at28738
	21780at28738	Vesicle transport through interaction with t-SNAREs 1B	https://www.orthodb.org/v10?query=21780at28738
	10564at28738	mucin-5AC-like isoform X1	https://www.orthodb.org/v10?query=10564at28738
	3602at28738	PDZ domain containing ring finger 3	https://www.orthodb.org/v10?query=3602at28738
	20463at28738	Apolipoprotein B mRNA editing enzyme, catalytic polypeptide-like 2b	https://www.orthodb.org/v10?query=20463at28738
	19590at28738	synaptophysin-like protein 1	https://www.orthodb.org/v10?query=19590at28738
	16177at28738	Keratin 18	https://www.orthodb.org/v10?query=16177at28738
	10500at28738	bone morphogenetic protein 10-like	https://www.orthodb.org/v10?query=10500at28738
	14328at28738	Arrestin domain containing 2	https://www.orthodb.org/v10?query=14328at28738
	3746at28738	serine protease 56 isoform X1	https://www.orthodb.org/v10?query=3746at28738
	20772at28738	RING finger protein 223	https://www.orthodb.org/v10?query=20772at28738
	9668at28738	uncharacterized protein LOC105931562	https://www.orthodb.org/v10?query=9668at28738
	23865at28738	ninjurin-2 isoform X1	https://www.orthodb.org/v10?query=23865at28738
	7056at28738	kelch-like protein 41	https://www.orthodb.org/v10?query=7056at28738
	7562at28738	Kinase	https://www.orthodb.org/v10?query=7562at28738
	6217at28738	Rabenosyn, RAB effector	https://www.orthodb.org/v10?query=6217at28738
	223at28738	neurobeachin-like protein 1	https://www.orthodb.org/v10?query=223at28738
	24781at28738	interleukin-10	https://www.orthodb.org/v10?query=24781at28738
	24806at28738	Fatty acid binding protein 10a, liver basic	https://www.orthodb.org/v10?query=24806at28738
	2656at28738	protein timeless homolog	https://www.orthodb.org/v10?query=2656at28738
	15272at28738	nuclear factor interleukin-3-regulated protein-like	https://www.orthodb.org/v10?query=15272at28738
	23492at28738	probable E3 SUMO-protein ligase RNF212	https://www.orthodb.org/v10?query=23492at28738
	6733at28738	numb-like protein isoform X1	https://www.orthodb.org/v10?query=6733at28738
	15917at28738	prostaglandin F2-alpha receptor	https://www.orthodb.org/v10?query=15917at28738
	15373at28738	Coagulation factor II (thrombin) receptor-like 2	https://www.orthodb.org/v10?query=15373at28738
	14719at28738	transmembrane protein 200C	https://www.orthodb.org/v10?query=14719at28738
	21361at28738	phosphopantothenoylcysteine decarboxylase	https://www.orthodb.org/v10?query=21361at28738
	19646at28738	Potassium two pore domain channel subfamily K member 16	https://www.orthodb.org/v10?query=19646at28738
	2140at28738	Sal-like 3a	https://www.orthodb.org/v10?query=2140at28738
	23440at28738	usherin-like	https://www.orthodb.org/v10?query=23440at28738
	17693at28738	Homeobox A13a	https://www.orthodb.org/v10?query=17693at28738
	5276at28738	paraplegin	https://www.orthodb.org/v10?query=5276at28738
	13197at28738	baculoviral IAP repeat-containing protein 7	https://www.orthodb.org/v10?query=13197at28738
	13685at28738	FH2 domain containing 3	https://www.orthodb.org/v10?query=13685at28738
	18120at28738	meteorin	https://www.orthodb.org/v10?query=18120at28738
	16608at28738	zinc finger protein-like 1	https://www.orthodb.org/v10?query=16608at28738
	1416at28738	proline-rich protein 12	https://www.orthodb.org/v10?query=1416at28738
	554at28738	stereocilin-like	https://www.orthodb.org/v10?query=554at28738
	25659at28738	SS18-like protein 2	https://www.orthodb.org/v10?query=25659at28738
	5345at28738	cell cycle progression protein 1	https://www.orthodb.org/v10?query=5345at28738
	23839at28738	BCL2/adenovirus E1B 19 kDa protein-interacting protein 3-like	https://www.orthodb.org/v10?query=23839at28738
	21021at28738	GS homeobox 2	https://www.orthodb.org/v10?query=21021at28738
	14950at28738	protein SEC13 homolog	https://www.orthodb.org/v10?query=14950at28738
	8472at28738	pyruvate dehyrogenase phosphatase catalytic subunit 1	https://www.orthodb.org/v10?query=8472at28738
	25119at28738	Fgfr1op N-terminal like	https://www.orthodb.org/v10?query=25119at28738
	14265at28738	Methionine aminopeptidase	https://www.orthodb.org/v10?query=14265at28738
	21056at28738	thyrotroph embryonic factor-like isoform X1	https://www.orthodb.org/v10?query=21056at28738
	18219at28738	out at first protein homolog	https://www.orthodb.org/v10?query=18219at28738
	16932at28738	alpha-ketoglutarate-dependent dioxygenase alkB homolog 2	https://www.orthodb.org/v10?query=16932at28738
	11781at28738	43 kDa receptor-associated protein of the synapse	https://www.orthodb.org/v10?query=11781at28738
	7619at28738	Autocrine motility factor receptor b	https://www.orthodb.org/v10?query=7619at28738
	6400at28738	NME/NM23 family member 8	https://www.orthodb.org/v10?query=6400at28738
	15847at28738	BRISC and BRCA1-A complex member 1	https://www.orthodb.org/v10?query=15847at28738
	17121at28738	Mitochondrial ribosomal protein L15	https://www.orthodb.org/v10?query=17121at28738
	22396at28738	Mitochondrial ribosomal protein L18	https://www.orthodb.org/v10?query=22396at28738
	6711at28738	Leucine zipper-EF-hand containing transmembrane protein 1	https://www.orthodb.org/v10?query=6711at28738
	4822at28738	SLIT and NTRK-like family, member 4	https://www.orthodb.org/v10?query=4822at28738
	23187at28738	fibrous sheath CABYR-binding protein-like	https://www.orthodb.org/v10?query=23187at28738
	19908at28738	Myogenin	https://www.orthodb.org/v10?query=19908at28738
	12934at28738	melanopsin-B-like isoform X1	https://www.orthodb.org/v10?query=12934at28738
	7881at28738	epsin-1-like isoform X1	https://www.orthodb.org/v10?query=7881at28738
	9682at28738	solute carrier family 40 member 1-like	https://www.orthodb.org/v10?query=9682at28738
	9863at28738	cordon-bleu protein-like 1 isoform X1	https://www.orthodb.org/v10?query=9863at28738
	17061at28738	Protein phosphatase 1, regulatory subunit 8b	https://www.orthodb.org/v10?query=17061at28738
	23600at28738	dnaJ homolog subfamily B member 9-like	https://www.orthodb.org/v10?query=23600at28738
	3932at28738	FAST kinase domains 1	https://www.orthodb.org/v10?query=3932at28738
	21866at28738	Claudin	https://www.orthodb.org/v10?query=21866at28738
	11132at28738	platelet glycoprotein V-like	https://www.orthodb.org/v10?query=11132at28738
	9508at28738	CCR4-NOT transcription complex, subunit 2	https://www.orthodb.org/v10?query=9508at28738
	1007at28738	protein outspread-like isoform X1	https://www.orthodb.org/v10?query=1007at28738
	2775at28738	uncharacterized protein LOC103154215	https://www.orthodb.org/v10?query=2775at28738
	5519at28738	Methylcrotonoyl-CoA carboxylase 1	https://www.orthodb.org/v10?query=5519at28738
	24405at28738	max dimerization protein 3	https://www.orthodb.org/v10?query=24405at28738
	14683at28738	probable G-protein coupled receptor 63	https://www.orthodb.org/v10?query=14683at28738
	13376at28738	GPI-anchor transamidase	https://www.orthodb.org/v10?query=13376at28738
	13125at28738	MAP kinase-interacting serine/threonine-protein kinase 1	https://www.orthodb.org/v10?query=13125at28738
	3127at28738	Methionyl-tRNA synthetase	https://www.orthodb.org/v10?query=3127at28738
	16516at28738	rhodopsin	https://www.orthodb.org/v10?query=16516at28738
	4247at28738	storkhead-box protein 2	https://www.orthodb.org/v10?query=4247at28738
	18556at28738	neurofilament light polypeptide-like	https://www.orthodb.org/v10?query=18556at28738
	6192at28738	protein phosphatase 1 regulatory subunit 29-like	https://www.orthodb.org/v10?query=6192at28738
	21632at28738	Shisa family member 4	https://www.orthodb.org/v10?query=21632at28738
	8474at28738	cryptochrome-1-like	https://www.orthodb.org/v10?query=8474at28738
	22588at28738	synaptobrevin homolog YKT6	https://www.orthodb.org/v10?query=22588at28738
	18056at28738	CD2 (cytoplasmic tail) binding protein 2	https://www.orthodb.org/v10?query=18056at28738
	3611at28738	neuronal tyrosine-phosphorylated phosphoinositide-3-kinase adapter 2-like	https://www.orthodb.org/v10?query=3611at28738
	12959at28738	microspherule protein 1	https://www.orthodb.org/v10?query=12959at28738
	8794at28738	ATP-sensitive inward rectifier potassium channel 12-like	https://www.orthodb.org/v10?query=8794at28738
	8470at28738	Sulfite oxidase	https://www.orthodb.org/v10?query=8470at28738
	20061at28738	leucine-rich repeat-containing protein 2	https://www.orthodb.org/v10?query=20061at28738
	11081at28738	sushi repeat-containing protein SRPX2	https://www.orthodb.org/v10?query=11081at28738
	21661at28738	HD domain-containing protein 2	https://www.orthodb.org/v10?query=21661at28738
	23240at28738	Claudin	https://www.orthodb.org/v10?query=23240at28738
	19214at28738	protein L-Myc-1b-like	https://www.orthodb.org/v10?query=19214at28738
	22818at28738	Haloacid dehalogenase-like hydrolase domain containing 3	https://www.orthodb.org/v10?query=22818at28738
	16101at28738	mRNA cap guanine-N7 methyltransferase	https://www.orthodb.org/v10?query=16101at28738
	16775at28738	cdc42 effector protein 4-like	https://www.orthodb.org/v10?query=16775at28738
	9867at28738	alpha-1-syntrophin	https://www.orthodb.org/v10?query=9867at28738
	25560at28738	MAPK regulated corepressor interacting protein 1	https://www.orthodb.org/v10?query=25560at28738
	8361at28738	SURP and G-patch domain-containing protein 1	https://www.orthodb.org/v10?query=8361at28738
	16050at28738	four and a half LIM domains protein 2	https://www.orthodb.org/v10?query=16050at28738
	19334at28738	zinc finger protein 36, C3H1 type-like 1	https://www.orthodb.org/v10?query=19334at28738
	1145at28738	histone-lysine N-methyltransferase SETD1A	https://www.orthodb.org/v10?query=1145at28738
	15046at28738	Thymine DNA glycosylase, tandem duplicate 2	https://www.orthodb.org/v10?query=15046at28738
	23661at28738	NADH dehydrogenase (ubiquinone) complex I, assembly factor 2	https://www.orthodb.org/v10?query=23661at28738
	3641at28738	protein SCAF8	https://www.orthodb.org/v10?query=3641at28738
