# Supplementary material for: Genomes of the Orestias pupfish from the Andean Altiplano shed light on their evolutionary history and phylogenetic relationships within Cyprinodontiformes
Source: BMC Genomics. 2024 Jun 18;25:614. doi: 10.1186/s12864-024-10416-w (PMC11184842; doi:10.1186/s12864-024-10416-w)
Supplement: Supplementary file 3 — Supplementary Material 3: Table S7: Complete dataset of molecular markers used for performing Bayesian Inference and Maximum likelihood phylogenetic reconstructions. [file 12864_2024_10416_MOESM3_ESM.xlsx]

## Sheet: Supplementary Table S7
	Table S7: Complete dataset of molecular markers used for performing
	Bayesian Inference and Maximum likelihood phylogenetic reconstructions.
	Accession	Gene	Specie
	MG936650.1	COX1	Alfaro cultratus
	EF017531.1	Cytb	Alfaro cultratus
	KJ696868.1	enc1	Alfaro cultratus
	KJ696977.1	GLYT	Alfaro cultratus
	KJ697087.1	myh6	Alfaro cultratus
	EF017429.1	RAG1	Alfaro cultratus
	KJ697351.1	Rho	Alfaro cultratus
	KJ697460.1	Sh3px3	Alfaro cultratus
	KJ697570	x-src	Alfaro cultratus
	AY356555.1	COX1	Allodontichthys polylepis
	MK522810.1	Cytb	Allodontichthys polylepis
	MK522897.1	enc1	Allodontichthys polylepis
	MK522941.1	myh6	Allodontichthys polylepis
	MK523085.1	Sh3px3	Allodontichthys polylepis
	AY356558.1	COX1	Allodontichthys zonistius
	MK523229.1	Cytb	Allodontichthys zonistius
	MK522905.1	enc1	Allodontichthys zonistius
	MK522949.1	myh6	Allodontichthys zonistius
	MK523094.1	Sh3px3	Allodontichthys zonistius
	MK523143.1	SREB2	Allodontichthys zonistius
	AY356561.1	COX1	Alloophorus robustus
	MK522814.1	Cytb	Alloophorus robustus
	MK522901.1	enc1	Alloophorus robustus
	MK522945.1	myh6	Alloophorus robustus
	MK523090.1	Sh3px3	Alloophorus robustus
	MK523139.1	SREB2	Alloophorus robustus
	AY356562.1	COX1	Allotoca catarinae
	KJ776467.1	Cytb	Allotoca catarinae
	MK522936.1	myh6	Allotoca catarinae
	MK523079.1	Sh3px3	Allotoca catarinae
	MK523131.1	SREB2	Allotoca catarinae
	AY356554.1	COX1	Allotoca diazi
	KJ776519.1	Cytb	Allotoca diazi
	MK522892.1	enc1	Allotoca diazi
	MK523080.1	Sh3px3	Allotoca diazi
	AY356564.1	COX1	Ameca splendens
	KC778792.1	Cytb	Ameca splendens
	KY927058.1	enc1	Ameca splendens
	KY927071.1	GLYT	Ameca splendens
	KY927085.1	myh6	Ameca splendens
	KJ697196.1	ND2	Ameca splendens
	KY927099.1	RAG1	Ameca splendens
	KY927113.1	Rho	Ameca splendens
	MK523091.1	Sh3px3	Ameca splendens
	MK523140.1	SREB2	Ameca splendens
	KJ697571	x-src	Ameca splendens
	LC154806.1	COX1	Anableps anableps
	EF017508.1	Cytb	Anableps anableps
	KJ696870.1	enc1	Anableps anableps
	KJ696979.1	GLYT	Anableps anableps
	KJ697089.1	myh6	Anableps anableps
	EF017558.1	ND2	Anableps anableps
	EF017405.1	RAG1	Anableps anableps
	EU637935.1	Rho	Anableps anableps
	KJ697462.1	Sh3px3	Anableps anableps
	AF002551.1	16S	Anablepsoides hartii
	KJ696846.1	Cytb	Anablepsoides hartii
	KJ696966.1	enc1	Anablepsoides hartii
	KJ697076.1	GLYT	Anablepsoides hartii
	KJ697186.1	myh6	Anablepsoides hartii
	AF092393.1	ND2	Anablepsoides hartii
	KJ697449.1	Rho	Anablepsoides hartii
	KJ697559.1	Sh3px3	Anablepsoides hartii
	U02357	x-src	Anablepsoides hartii
	KJ844769.1	16S	Anablepsoides igneus
	KJ844706.1	COX1	Anablepsoides igneus
	KJ844661.1	RAG1	Anablepsoides igneus
	KJ844828.1	16S	Anablepsoides rubrolineatus
	KJ844765.1	COX1	Anablepsoides rubrolineatus
	AF002493.1	Cytb	Anablepsoides rubrolineatus
	KJ844658.1	GLYT	Anablepsoides rubrolineatus
	KJ844771.1	16S	Aphanius baeticus
	KJ844708.1	COX1	Aphanius baeticus
	KF854341.1	Cytb	Aphanius baeticus
	KJ844614.1	GLYT	Aphanius baeticus
	KY033528.1	16S	Aphanius fasciatus
	MH492720.1	COX1	Aphanius fasciatus
	AF299273.1	Cytb	Aphanius fasciatus
	KY031592.1	enc1	Aphanius fasciatus
	KY093074.1	GLYT	Aphanius fasciatus
	KY927087.1	myh6	Aphanius fasciatus
	AF449313.1	ND2	Aphanius fasciatus
	KY927101.1	RAG1	Aphanius fasciatus
	KY076605.1	Rho	Aphanius fasciatus
	KJ844770.1	16S	Aphanius saourensis
	KJ844707.1	COX1	Aphanius saourensis
	DQ367527.1	Cytb	Aphanius saourensis
	KJ844613.1	GLYT	Aphanius saourensis
	KJ844662.1	RAG1	Aphanius saourensis
	KJ844774.1	16S	Aphyosemion
	KJ844711.1	COX1	Aphyosemion
	AF002307.1	Cytb	Aphyosemion
	JF307780.1	Cytb	Aphyosemion
	KJ844617.1	GLYT	Aphyosemion
	KJ844665.1	RAG1	Aphyosemion
	KC702111.1	Sh3px3	Aphyosemion
	KX118854.1	16S	Aphyosemion australe
	EF417019.1	COX1	Aphyosemion australe
	EU272816.1	Cytb	Aphyosemion australe
	KC701966.1	enc1	Aphyosemion australe
	NC_044451.1	ND2	Aphyosemion australe
	MT361536.1	RAG1	Aphyosemion australe
	KC702035.1	Rho	Aphyosemion australe
	KC702098.1	Sh3px3	Aphyosemion australe
	KJ844789.1	16S	Aphyosemion cyanostictum
	NC_044454.1	COX1	Aphyosemion cyanostictum
	AF002305.1	Cytb	Aphyosemion cyanostictum
	KJ844627.1	GLYT	Aphyosemion cyanostictum
	NC_044454.1	ND2	Aphyosemion cyanostictum
	KJ844842.1	SREB2	Aphyosemion cyanostictum
	KJ844785.1	16S	Aphyosemion loennbergii
	DQ267418.1	COX1	Aphyosemion loennbergii
	KC893917.1	Cytb	Aphyosemion loennbergii
	KJ844626.1	GLYT	Aphyosemion loennbergii
	KJ844839.1	SREB2	Aphyosemion loennbergii
	KJ844773.1	16S	Aphyosemion plagitaenium
	KJ844710.1	COX1	Aphyosemion plagitaenium
	KX118985.1	Cytb	Aphyosemion plagitaenium
	KJ844616.1	GLYT	Aphyosemion plagitaenium
	KJ844664.1	RAG1	Aphyosemion plagitaenium
	KJ844832.1	SREB2	Aphyosemion plagitaenium
	MT999879.1	COX1	Aplocheilichthys spilauchen
	KJ696788.1	Cytb	Aplocheilichthys spilauchen
	KJ696874.1	enc1	Aplocheilichthys spilauchen
	KJ696984.1	GLYT	Aplocheilichthys spilauchen
	KJ697094.1	myh6	Aplocheilichthys spilauchen
	KJ697201.1	ND2	Aplocheilichthys spilauchen
	KY908336.1	RAG1	Aplocheilichthys spilauchen
	KJ697357.1	Rho	Aplocheilichthys spilauchen
	KJ697467.1	Sh3px3	Aplocheilichthys spilauchen
	MG451916.1	SREB2	Aplocheilichthys spilauchen
	KJ697576.1	x-src	Aplocheilichthys spilauchen
	KJ844779.1	16S	Aplocheilus
	KJ844716.1	COX1	Aplocheilus
	KJ844622.1	GLYT	Aplocheilus
	KJ844668.1	RAG1	Aplocheilus
	KJ844775.1	16S	Aplocheilus blockii
	KJ844712.1	COX1	Aplocheilus blockii
	KJ844618.1	GLYT	Aplocheilus blockii
	KJ844666.1	RAG1	Aplocheilus blockii
	KJ844833.1	SREB2	Aplocheilus blockii
	KJ844777.1	16S	Aplocheilus lineatus
	KJ844714.1	COX1	Aplocheilus lineatus
	KJ696789.1	Cytb	Aplocheilus lineatus
	KJ696875.1	enc1	Aplocheilus lineatus
	KJ844620.1	GLYT	Aplocheilus lineatus
	KJ697095.1	myh6	Aplocheilus lineatus
	KJ697202.1	ND2	Aplocheilus lineatus
	KJ697274.1	RAG1	Aplocheilus lineatus
	KJ697358.1	Rho	Aplocheilus lineatus
	KJ697468.1	Sh3px3	Aplocheilus lineatus
	KJ844778.1	16S	Aplocheilus panchax
	KJ844715.1	COX1	Aplocheilus panchax
	U73283.1	Cytb	Aplocheilus panchax
	KC701975.1	enc1	Aplocheilus panchax
	KJ844621.1	GLYT	Aplocheilus panchax
	EF455702.1	ND2	Aplocheilus panchax
	MG230576.1	RAG1	Aplocheilus panchax
	KC702108.1	Sh3px3	Aplocheilus panchax
	KJ844835.1	SREB2	Aplocheilus panchax
	KJ844776.1	16S	Aplocheilus werneri
	KJ844713.1	COX1	Aplocheilus werneri
	KJ844619.1	GLYT	Aplocheilus werneri
	KJ844667.1	RAG1	Aplocheilus werneri
	KJ844834.1	SREB2	Aplocheilus werneri
	AY693481.1	16S	Arrhamphus sclerolepis
	KF227940.1	COX1	Arrhamphus sclerolepis
	AY693511.1	Cytb	Arrhamphus sclerolepis
	JX188855.1	enc1	Arrhamphus sclerolepis
	JX189640.1	myh6	Arrhamphus sclerolepis
	JX190870.1	RAG1	Arrhamphus sclerolepis
	JX191003.1	Sh3px3	Arrhamphus sclerolepis
	JX189951.1	SREB2	Arrhamphus sclerolepis
	EF095671.1	RAG1	Astronotus ocellatus
	EF095629.1	Rho	Astronotus ocellatus
	AB018987.1	Cytb	Astronotus ocellatus
	EF095603.1	16S	Astronotus ocellatus
	JQ966015.1	COX1	Astronotus ocellatus
	MF175573.1	enc1	Astronotus
	KF557302.1	SREB2	Astronotus
	KF556911.1	myh6	Astronotus
	KF556834.1	GLYT	Astronotus
	KF556763.1	enc1	Astronotus
	AY356566.1	COX1	Ataeniobius toweri
	AF510779.1	Cytb	Ataeniobius toweri
	MK522903.1	enc1	Ataeniobius toweri
	KJ696986.1	GLYT	Ataeniobius toweri
	MK522947.1	myh6	Ataeniobius toweri
	KJ697203.1	ND2	Ataeniobius toweri
	KJ697275.1	RAG1	Ataeniobius toweri
	KJ697359.1	Rho	Ataeniobius toweri
	MK523092.1	Sh3px3	Ataeniobius toweri
	MK523141.1	SREB2	Ataeniobius toweri
	KJ697577	x-src	Ataeniobius toweri
	KU317882.1	COX1	Atherinomorus lacunosus
	KM401236.1	Sh3px3	Atherinomorus lacunosus
	KM401134.1	myh6	Atherinomorus lacunosus
	KM400687.1	Cytb	Atherinomorus lacunosus
	KJ667868.1	ND2	Atherinomorus lacunosus
	JX189943.1	SREB2	Atherinomorus lacunosus
	JX189786.1	RAG1	Atherinomorus lacunosus
	JX188847.1	enc1	Atherinomorus lacunosus
	JX188684.1	GLYT	Atherinomorus lacunosus
	GQ485307.1	16S	Atherinomorus lacunosus
	AF002565.1	16S	Atlantirivulus santensis
	GU701925.1	COX1	Atlantirivulus santensis
	AF002502.1	Cytb	Atlantirivulus santensis
	KC702023.1	enc1	Atlantirivulus santensis
	AF092380.1	ND2	Atlantirivulus santensis
	EF455708.1	RAG1	Atlantirivulus santensis
	KC702088.1	Rho	Atlantirivulus santensis
	KC702152.1	Sh3px3	Atlantirivulus santensis
	KJ844780.1	16S	Austrofundulus leohoignei
	KJ844717.1	COX1	Austrofundulus leohoignei
	AY850656.1	ND2	Austrofundulus leohoignei
	KJ844669.1	RAG1	Austrofundulus leohoignei
	KC702044.1	Rho	Austrofundulus leohoignei
	KJ844836.1	SREB2	Austrofundulus leohoignei
	U73254.1	16S	Austrofundulus limnaeus
	AF002589.1	COX1	Austrofundulus limnaeus
	KX371089.1	Cytb	Austrofundulus limnaeus
	rna-XM_014024608.1	enc1	Austrofundulus limnaeus
	rna-XM_014010861.1	GLYT	Austrofundulus limnaeus
	KX371089.1	ND2	Austrofundulus limnaeus
	rna-XM_014005535.1	RAG1	Austrofundulus limnaeus
	rna-XM_014023398.1	Rho	Austrofundulus limnaeus
	rna-XM_014029889.1	Sh3px3	Austrofundulus limnaeus
	rna-XM_014010612.1	SREB2	Austrofundulus limnaeus
	MH594714.1	GLYT	Austrolebias adloffi
	MH594586.1	16S	Austrolebias adloffi
	KY939733.1	Cytb	Austrolebias adloffi
	KC701981.1	enc1	Austrolebias adloffi
	KC702048.1	Rho	Austrolebias adloffi
	NC_028510.1	16S	Austrolebias charrua
	NC_028510.1	COX1	Austrolebias charrua
	MK818292.1	Cytb	Austrolebias charrua
	KT946310.1	enc1	Austrolebias charrua
	ACHA01MRNA0030373	enc1	Austrolebias charrua
	ACHA01MRNA0005500	myh6	Austrolebias charrua
	NC_028510.1	ND2	Austrolebias charrua
	ACHA01MRNA0012512	RAG1	Austrolebias charrua
	KT946490.1	Rho	Austrolebias charrua
	ACHA01MRNA0018332	Rho	Austrolebias charrua
	KT946223.1	Sh3px3	Austrolebias charrua
	ACHA01MRNA0016227	Sh3px3	Austrolebias charrua
	ACHA01MRNA0021062	SREB2	Austrolebias charrua
	KJ844781.1	16S	Austrolebias nigripinnis
	KJ844718.1	COX1	Austrolebias nigripinnis
	KT946364.1	Cytb	Austrolebias nigripinnis
	KT946332.1	enc1	Austrolebias nigripinnis
	MH594716.1	GLYT	Austrolebias nigripinnis
	KJ844670.1	RAG1	Austrolebias nigripinnis
	KT946512.1	Rho	Austrolebias nigripinnis
	KT946246.1	Sh3px3	Austrolebias nigripinnis
	KJ844782.1	16S	Austrolebias wolterstorffi
	KJ844719.1	COX1	Austrolebias wolterstorffi
	KY939732.1	Cytb	Austrolebias wolterstorffi
	KY031579.1	enc1	Austrolebias wolterstorffi
	KJ844623.1	GLYT	Austrolebias wolterstorffi
	KJ475099.1	ND2	Austrolebias wolterstorffi
	KJ844671.1	RAG1	Austrolebias wolterstorffi
	MH021393.1	Rho	Austrolebias wolterstorffi
	KY031608.1	Sh3px3	Austrolebias wolterstorffi
	KJ844837.1	SREB2	Austrolebias wolterstorffi
	JQ612957.1	16S	Belonesox belizanus
	MG496098.1	COX1	Belonesox belizanus
	JX556410.1	Cytb	Belonesox belizanus
	KJ696877.1	enc1	Belonesox belizanus
	KJ696987.1	GLYT	Belonesox belizanus
	KJ697097.1	myh6	Belonesox belizanus
	HM443919.1	ND2	Belonesox belizanus
	EF017416.1	RAG1	Belonesox belizanus
	KJ697360.1	Rho	Belonesox belizanus
	KJ697470.1	Sh3px3	Belonesox belizanus
	KJ697578	x-src	Belonesox belizanus
	MG496103.1	COX1	Brachyrhaphis rhabdophora
	EF017522.1	Cytb	Brachyrhaphis rhabdophora
	KJ696878.1	enc1	Brachyrhaphis rhabdophora
	KJ696988.1	GLYT	Brachyrhaphis rhabdophora
	KJ697098.1	myh6	Brachyrhaphis rhabdophora
	EF017572.1	ND2	Brachyrhaphis rhabdophora
	EF017419.1	RAG1	Brachyrhaphis rhabdophora
	KJ697361.1	Rho	Brachyrhaphis rhabdophora
	KJ697471.1	Sh3px3	Brachyrhaphis rhabdophora
	KJ697579	x-src	Brachyrhaphis rhabdophora
	MG936778.1	COX1	Brachyrhaphis terrabensis
	EF017520.1	Cytb	Brachyrhaphis terrabensis
	EF017570.1	ND2	Brachyrhaphis terrabensis
	EF017417.1	RAG1	Brachyrhaphis terrabensis
	KJ844784.1	16S	Campellolebias brucei
	KJ844721.1	COX1	Campellolebias brucei
	KY031589.1	enc1	Campellolebias brucei
	KJ844625.1	GLYT	Campellolebias brucei
	KT599028.1	ND2	Campellolebias brucei
	KY076601.1	Rho	Campellolebias brucei
	KY031613.1	Sh3px3	Campellolebias brucei
	LC153757.1	COX1	Carlhubbsia stuarti
	EF017532.1	Cytb	Carlhubbsia stuarti
	KJ696879.1	enc1	Carlhubbsia stuarti
	KJ696989.1	GLYT	Carlhubbsia stuarti
	KJ697099.1	myh6	Carlhubbsia stuarti
	EF017581.1	ND2	Carlhubbsia stuarti
	EF017430.1	RAG1	Carlhubbsia stuarti
	KJ697362.1	Rho	Carlhubbsia stuarti
	KJ697472.1	Sh3px3	Carlhubbsia stuarti
	KJ697580	x-src	Carlhubbsia stuarti
	AY356570.1	COX1	Chapalichthys encaustus
	AF510817.1	Cytb	Chapalichthys encaustus
	MK522908.1	enc1	Chapalichthys encaustus
	MK522952.1	myh6	Chapalichthys encaustus
	MK523097.1	Sh3px3	Chapalichthys encaustus
	MK523146.1	SREB2	Chapalichthys encaustus
	AY356567.1	COX1	Chapalichthys pardalis
	KJ696792.1	Cytb	Chapalichthys pardalis
	KJ696880.1	enc1	Chapalichthys pardalis
	KJ696990.1	GLYT	Chapalichthys pardalis
	KJ697100.1	myh6	Chapalichthys pardalis
	KJ697204.1	ND2	Chapalichthys pardalis
	KJ697276.1	RAG1	Chapalichthys pardalis
	KJ697363.1	Rho	Chapalichthys pardalis
	MK523102.1	Sh3px3	Chapalichthys pardalis
	MK523149.1	SREB2	Chapalichthys pardalis
	KJ697581	x-src	Chapalichthys pardalis
	AY356568.1	COX1	Characodon audax
	AF510824.1	Cytb	Characodon audax
	MK522906.1	enc1	Characodon audax
	MK523095.1	Sh3px3	Characodon audax
	MK523144.1	SREB2	Characodon audax
	AY356569.1	COX1	Characodon lateralis
	AF510821.1	Cytb	Characodon lateralis
	MF467444.1	enc1	Characodon lateralis
	KY927070.1	GLYT	Characodon lateralis
	KY927084.1	myh6	Characodon lateralis
	KY927098.1	RAG1	Characodon lateralis
	KY927112.1	Rho	Characodon lateralis
	MK523099.1	Sh3px3	Characodon lateralis
	MK523147.1	SREB2	Characodon lateralis
	KY927126.1	x-src	Characodon lateralis
	KC603499.1	16S	Cheilopogon pinnatibarbatus
	JF952700.1	COX1	Cheilopogon pinnatibarbatus
	JX189792.1	RAG1	Cheilopogon pinnatibarbatus
	JX189637.1	myh6	Cheilopogon pinnatibarbatus
	JX189949.1	SREB2	Cheilopogon pinnatibarbatus
	JX188853.1	enc1	Cheilopogon pinnatibarbatus
	KU289016.1	COX1	Cnesterodon decemmaculatus
	MF991217.1	Cytb	Cnesterodon decemmaculatus
	GU179168.1	enc1	Cnesterodon decemmaculatus
	GU179197.1	GLYT	Cnesterodon decemmaculatus
	KU214326.1	myh6	Cnesterodon decemmaculatus
	KU214429.1	ND2	Cnesterodon decemmaculatus
	EF017427.1	RAG1	Cnesterodon decemmaculatus
	GU179271.1	Rho	Cnesterodon decemmaculatus
	GU179214.1	Sh3px3	Cnesterodon decemmaculatus
	GU179152	x-src	Cnesterodon decemmaculatus
	GU179185.1	Cytb	Cnesterodon hypselurus
	GU179169.1	enc1	Cnesterodon hypselurus
	GU179198.1	GLYT	Cnesterodon hypselurus
	GU179244.1	myh6	Cnesterodon hypselurus
	GU179231.1	ND2	Cnesterodon hypselurus
	GU179260.1	RAG1	Cnesterodon hypselurus
	GU179272.1	Rho	Cnesterodon hypselurus
	GU179215.1	Sh3px3	Cnesterodon hypselurus
	GU179153.1	x-src	Cnesterodon hypselurus
	KJ696793.1	Cytb	Cnesterodon septentrionalis
	KJ696881.1	enc1	Cnesterodon septentrionalis
	KJ696991.1	GLYT	Cnesterodon septentrionalis
	KJ697101.1	myh6	Cnesterodon septentrionalis
	KJ697277.1	RAG1	Cnesterodon septentrionalis
	KJ697364.1	Rho	Cnesterodon septentrionalis
	KJ697474.1	Sh3px3	Cnesterodon septentrionalis
	KJ697582.1	x-src	Cnesterodon septentrionalis
	MG869965.1	COX1	Congopanchax brichardi
	MG869909.1	enc1	Congopanchax brichardi
	MG869996.1	GLYT	Congopanchax brichardi
	MG870025.1	RAG1	Congopanchax brichardi
	MG870061.1	SREB2	Congopanchax brichardi
	MG869964.1	COX1	Congopanchax myersi
	MG869908.1	enc1	Congopanchax myersi
	MG869995.1	GLYT	Congopanchax myersi
	MG870024.1	RAG1	Congopanchax myersi
	MG870060.1	SREB2	Congopanchax myersi
	KY014104.1	16S	Crenichthys baileyi
	AY356571.1	COX1	Crenichthys baileyi
	AF510819.1	Cytb	Crenichthys baileyi
	MK522951.1	myh6	Crenichthys baileyi
	KY014104.1	ND2	Crenichthys baileyi
	FJ185089.1	RAG1	Crenichthys baileyi
	U02346.1	x-src	Crenichthys baileyi
	KJ696794.1	Cytb	Crenichthys nevadae
	KJ696882.1	enc1	Crenichthys nevadae
	KJ696992.1	GLYT	Crenichthys nevadae
	KJ697102.1	myh6	Crenichthys nevadae
	KJ697205.1	ND2	Crenichthys nevadae
	KJ697278.1	RAG1	Crenichthys nevadae
	KJ697365.1	Rho	Crenichthys nevadae
	MK523100.1	Sh3px3	Crenichthys nevadae
	KJ697583	x-src	Crenichthys nevadae
	U05968.1	16S	Cualac tessellatus
	JQ935856.1	COX1	Cualac tessellatus
	AY902051.1	Cytb	Cualac tessellatus
	AY902109.1	ND2	Cualac tessellatus
	KJ697366.1	Rho	Cubanichthys cubensis
	KJ697206.1	ND2	Cubanichthys cubensis
	KJ697103.1	myh6	Cubanichthys cubensis
	KJ696993.1	GLYT	Cubanichthys cubensis
	KJ696883.1	enc1	Cubanichthys cubensis
	KJ696795.1	Cytb	Cubanichthys cubensis
	FN545581.1	COX1	Cubanichthys cubensis
	KJ697584	x-src	Cubanichthys cubensis
	KJ844786.1	16S	Cubanichthys pengelleyi
	AY356593.1	COX1	Cubanichthys pengelleyi
	KJ696796.1	Cytb	Cubanichthys pengelleyi
	KJ696884.1	enc1	Cubanichthys pengelleyi
	KJ696994.1	GLYT	Cubanichthys pengelleyi
	KJ697104.1	myh6	Cubanichthys pengelleyi
	KJ697207.1	ND2	Cubanichthys pengelleyi
	KJ697367.1	Rho	Cubanichthys pengelleyi
	KJ697477.1	Sh3px3	Cubanichthys pengelleyi
	U02347.1	x-src	Cubanichthys pengelleyi
	KJ844787.1	16S	Cynodonichthys tenuis
	KJ844723.1	COX1	Cynodonichthys tenuis
	KU845209.1	Cytb	Cynodonichthys tenuis
	KC702024.1	enc1	Cynodonichthys tenuis
	KP721735.1	ND2	Cynodonichthys tenuis
	KJ844673.1	RAG1	Cynodonichthys tenuis
	KC702089.1	Rho	Cynodonichthys tenuis
	KC702154.1	Sh3px3	Cynodonichthys tenuis
	KJ844840.1	SREB2	Cynodonichthys tenuis
	KY033502.1	16S	Cynolebias perforatus
	KY093024.1	COX1	Cynolebias perforatus
	KY031571.1	enc1	Cynolebias perforatus
	KY093052.1	GLYT	Cynolebias perforatus
	KY076581.1	Rho	Cynolebias perforatus
	KY031599.1	Sh3px3	Cynolebias perforatus
	CMEL01MRNA0018931	enc1	Cynopoecilus melanotaenia
	CMEL01MRNA0019052	Rho	Cynopoecilus melanotaenia
	CMEL01MRNA0007456	SREB2	Cynopoecilus melanotaenia
	KJ844788.1	16S	Cyprinodon dearborni
	KJ844724.1	COX1	Cyprinodon dearborni
	AY902064.1	Cytb	Cyprinodon dearborni
	AY902122.1	ND2	Cyprinodon dearborni
	KJ844674.1	RAG1	Cyprinodon dearborni
	KJ844841.1	SREB2	Cyprinodon dearborni
	CM027910.1	COX1	Cyprinodon tularosa
	CM027910.1	Cytb	Cyprinodon tularosa
	XM_038305027.1	enc1	Cyprinodon tularosa
	rna-XM_038305026.1	enc1	Cyprinodon tularosa
	rna-XM_038275577.1	GLYT	Cyprinodon tularosa
	XM_038276564.1	myh6	Cyprinodon tularosa
	rna-XM_038276564.1	myh6	Cyprinodon tularosa
	CM027910.1	ND2	Cyprinodon tularosa
	rna-XM_038299887.1	RAG1	Cyprinodon tularosa
	XM_038271452.1	Rho	Cyprinodon tularosa
	rna-XM_038271452.1	Rho	Cyprinodon tularosa
	rna-XM_038273086.1	Sh3px3	Cyprinodon tularosa
	rna-XM_038286515.1	SREB2	Cyprinodon tularosa
	NC_028088.1	COX1	Cyprinodon variegatus
	NC_028088.1	Cytb	Cyprinodon variegatus
	rna-XM_015399340.1	enc1	Cyprinodon variegatus
	rna-XM_015368969.1	GLYT	Cyprinodon variegatus
	NC_028088.1	ND2	Cyprinodon variegatus
	rna-XM_015389859.1	RAG1	Cyprinodon variegatus
	rna-XM_015383770.1	Rho	Cyprinodon variegatus
	rna-XM_015398430.1	Sh3px3	Cyprinodon variegatus
	rna-XM_015391341.1	SREB2	Cyprinodon variegatus
	KJ697585	x-src	Cyprinodon variegatus
	KJ844825.1	16S	Epiplatys annulatus
	KJ844762.1	COX1	Epiplatys annulatus
	KU682525.1	Cytb	Epiplatys annulatus
	KJ696886.1	enc1	Epiplatys annulatus
	KJ844656.1	GLYT	Epiplatys annulatus
	KJ697106.1	myh6	Epiplatys annulatus
	KJ697208.1	ND2	Epiplatys annulatus
	KJ844701.1	RAG1	Epiplatys annulatus
	KJ697369.1	Rho	Epiplatys annulatus
	KJ697479.1	Sh3px3	Epiplatys annulatus
	KJ844864.1	SREB2	Epiplatys annulatus
	NC_044426.1	16S	Epiplatys dageti
	KJ844725.1	COX1	Epiplatys dageti
	KU682527.1	Cytb	Epiplatys dageti
	KJ844628.1	GLYT	Epiplatys dageti
	NC_044426.1	ND2	Epiplatys dageti
	KJ844675.1	RAG1	Epiplatys dageti
	KJ844843.1	SREB2	Epiplatys dageti
	KU682539.1	Cytb	Epiplatys grahami
	KU641350.1	16S	Epiplatys lamottei
	NC_044440.1	COX1	Epiplatys lamottei
	KU641371.1	Cytb	Epiplatys lamottei
	KC701993.1	enc1	Epiplatys lamottei
	NC_044440.1	ND2	Epiplatys lamottei
	KC702058.1	Rho	Epiplatys lamottei
	KC702124.1	Sh3px3	Epiplatys lamottei
	KJ844790.1	16S	Epiplatys sexfasciatus
	KJ844726.1	COX1	Epiplatys sexfasciatus
	KJ844629.1	GLYT	Epiplatys sexfasciatus
	JX124276.1	ND2	Epiplatys sexfasciatus
	KJ844676.1	RAG1	Epiplatys sexfasciatus
	KJ844844.1	SREB2	Epiplatys sexfasciatus
	KJ844791.1	16S	Epiplatys spilargyreius
	KJ844727.1	COX1	Epiplatys spilargyreius
	KU682541.1	Cytb	Epiplatys spilargyreius
	KJ844630.1	GLYT	Epiplatys spilargyreius
	MK784231.1	ND2	Epiplatys spilargyreius
	KJ844677.1	RAG1	Epiplatys spilargyreius
	KJ844845.1	SREB2	Epiplatys spilargyreius
	KJ844792.1	16S	Fenerbahce devosi
	KJ844728.1	COX1	Fenerbahce devosi
	JF307810.1	Cytb	Fenerbahce devosi
	KJ844631.1	GLYT	Fenerbahce devosi
	KJ844678.1	RAG1	Fenerbahce devosi
	KJ844846.1	SREB2	Fenerbahce devosi
	KJ697350.1	Rho	Fenerbahce formosus
	KJ697266.1	RAG1	Fenerbahce formosus
	KJ697086.1	myh6	Fenerbahce formosus
	KJ696976.1	GLYT	Fenerbahce formosus
	KJ696867.1	enc1	Fenerbahce formosus
	AF002404.1	16S	Fenerbahce formosus
	JF307808.1	Cytb	Fenerbahce formosus
	KJ697569	x-src	Fenerbahce formosus
	KJ696799.1	Cytb	Floridichthys carpio
	KJ696887.1	enc1	Floridichthys carpio
	KJ696997.1	GLYT	Floridichthys carpio
	KJ697107.1	myh6	Floridichthys carpio
	KJ697209.1	ND2	Floridichthys carpio
	KJ697370.1	Rho	Floridichthys carpio
	KJ697480.1	Sh3px3	Floridichthys carpio
	KJ697586	x-src	Floridichthys carpio
	MG451923.1	COX1	Fluviphylax pygmaeus
	EF017511.1	Cytb	Fluviphylax pygmaeus
	MG451883.1	enc1	Fluviphylax pygmaeus
	MG451931.1	GLYT	Fluviphylax pygmaeus
	MG451891.1	myh6	Fluviphylax pygmaeus
	EF017561.1	ND2	Fluviphylax pygmaeus
	EF017408.1	RAG1	Fluviphylax pygmaeus
	MG451910.1	SREB2	Fluviphylax pygmaeus
	U02350.1	x-src	Fluviphylax pygmaeus
	MF497420.1	COX1	Fluviphylax simplex
	KJ696800.1	Cytb	Fluviphylax simplex
	MF467445.1	enc1	Fluviphylax simplex
	MG451930.1	GLYT	Fluviphylax simplex
	MG451890.1	myh6	Fluviphylax simplex
	KJ697210.1	ND2	Fluviphylax simplex
	KJ697280.1	RAG1	Fluviphylax simplex
	KJ697371.1	Rho	Fluviphylax simplex
	KJ697481.1	Sh3px3	Fluviphylax simplex
	MG451909.1	SREB2	Fluviphylax simplex
	KJ697587	x-src	Fluviphylax simplex
	KJ844783.1	16S	Fundulopanchax
	KJ844720.1	COX1	Fundulopanchax
	KJ844624.1	GLYT	Fundulopanchax
	KJ844672.1	RAG1	Fundulopanchax
	KJ844838.1	SREB2	Fundulopanchax
	KX119083.1	16S	Fundulopanchax gardneri
	JN021666.1	COX1	Fundulopanchax gardneri
	KX119126.1	Cytb	Fundulopanchax gardneri
	KJ696889.1	enc1	Fundulopanchax gardneri
	MN099906.1	GLYT	Fundulopanchax gardneri
	MN099754.1	myh6	Fundulopanchax gardneri
	NC_044442.1	ND2	Fundulopanchax gardneri
	KJ697281.1	RAG1	Fundulopanchax gardneri
	KJ697372.1	Rho	Fundulopanchax gardneri
	KJ697482.1	Sh3px3	Fundulopanchax gardneri
	KJ697588	x-src	Fundulopanchax gardneri
	KJ844793.1	16S	Fundulopanchax scheeli
	KJ844729.1	COX1	Fundulopanchax scheeli
	AF002299.1	Cytb	Fundulopanchax scheeli
	KJ844632.1	GLYT	Fundulopanchax scheeli
	NC_044436.1	ND2	Fundulopanchax scheeli
	KJ844679.1	RAG1	Fundulopanchax scheeli
	KJ844847.1	SREB2	Fundulopanchax scheeli
	NC_012312.1	16S	Fundulus heteroclitus
	KJ844731.1	COX1	Fundulus heteroclitus
	NC_012312.1	COX1	Fundulus heteroclitus
	NC_012312.1	Cytb	Fundulus heteroclitus
	EF032978.1	enc1	Fundulus heteroclitus
	rna-XM_012871421.3	enc1	Fundulus heteroclitus
	EF032991.1	GLYT	Fundulus heteroclitus
	rna-XM_012881877.3	GLYT	Fundulus heteroclitus
	EF032926.1	myh6	Fundulus heteroclitus
	NC_012312.1	ND2	Fundulus heteroclitus
	KJ844681.1	RAG1	Fundulus heteroclitus
	rna-XM_012853224.3	RAG1	Fundulus heteroclitus
	KX145957.1	Rho	Fundulus heteroclitus
	rna-XM_012862322.3	Rho	Fundulus heteroclitus
	EF033004.1	Sh3px3	Fundulus heteroclitus
	rna-XM_012862496.3	Sh3px3	Fundulus heteroclitus
	EF033030.1	SREB2	Fundulus heteroclitus
	rna-XM_012878836.3	SREB2	Fundulus heteroclitus
	U02351	x-src	Fundulus heteroclitus
	JN024716.1	COX1	Fundulus xenicus
	GQ119680.1	Cytb	Fundulus xenicus
	GQ119771.1	GLYT	Fundulus xenicus
	KC826901.1	myh6	Fundulus xenicus
	GQ119858.1	RAG1	Fundulus xenicus
	NC_004388.1	16S	Gambusia affinis
	MN265388.1	COX1	Gambusia affinis
	MK370170.1	Cytb	Gambusia affinis
	EU002018.1	enc1	Gambusia affinis
	EU002046.1	GLYT	Gambusia affinis
	EU001907.1	myh6	Gambusia affinis
	rna-gnl|WGS:NHOQ|CCH79_00019005-RA_mrna	myh6	Gambusia affinis
	NC_004388.1	ND2	Gambusia affinis
	EF017411.1	RAG1	Gambusia affinis
	rna-gnl|WGS:NHOQ|CCH79_00010016-RA_mrna	RAG1	Gambusia affinis
	EU002071.1	Sh3px3	Gambusia affinis
	rna-gnl|WGS:NHOQ|CCH79_00011748-RA_mrna	Sh3px3	Gambusia affinis
	EU002127.1	SREB2	Gambusia affinis
	rna-gnl|WGS:NHOQ|CCH79_00015221-RA_mrna	SREB2	Gambusia affinis
	KY231827.1	16S	Gambusia holbrooki
	KX512845.1	COX1	Gambusia holbrooki
	GU183104.1	Cytb	Gambusia holbrooki
	KJ696892.1	enc1	Gambusia holbrooki
	KJ697002.1	GLYT	Gambusia holbrooki
	KJ697112.1	myh6	Gambusia holbrooki
	HM443937.1	ND2	Gambusia holbrooki
	KJ697284.1	RAG1	Gambusia holbrooki
	KJ697375.1	Rho	Gambusia holbrooki
	KJ697485.1	Sh3px3	Gambusia holbrooki
	KJ697591.1	x-src	Gambusia holbrooki
	AY356575.1	COX1	Girardinichthys viviparus
	KJ696805.1	Cytb	Girardinichthys viviparus
	KJ696894.1	enc1	Girardinichthys viviparus
	KJ697004.1	GLYT	Girardinichthys viviparus
	KJ697114.1	myh6	Girardinichthys viviparus
	KJ697216.1	ND2	Girardinichthys viviparus
	KJ697286.1	RAG1	Girardinichthys viviparus
	KJ697377.1	Rho	Girardinichthys viviparus
	MK523107.1	Sh3px3	Girardinichthys viviparus
	MK523154.1	SREB2	Girardinichthys viviparus
	KJ697593	x-src	Girardinichthys viviparus
	FN545683.1	COX1	Girardinus metallicus
	FJ178674.1	Cytb	Girardinus metallicus
	KJ696895.1	enc1	Girardinus metallicus
	KJ697005.1	GLYT	Girardinus metallicus
	KJ697115.1	myh6	Girardinus metallicus
	EF017593.1	ND2	Girardinus metallicus
	FJ185095.1	RAG1	Girardinus metallicus
	KJ697378.1	Rho	Girardinus metallicus
	KJ697488.1	Sh3px3	Girardinus metallicus
	KJ697594	x-src	Girardinus metallicus
	KR072561.1	16S	Goodea atripinnis
	GU806936.1	COX1	Goodea atripinnis
	MT953509.1	Cytb	Goodea atripinnis
	MK522915.1	enc1	Goodea atripinnis
	MK522959.1	myh6	Goodea atripinnis
	MK523106.1	Sh3px3	Goodea atripinnis
	MK523152.1	SREB2	Goodea atripinnis
	AF510771.1	Cytb	Goodea gracilis
	KJ696896.1	enc1	Goodea gracilis
	KJ697006.1	GLYT	Goodea gracilis
	KJ697116.1	myh6	Goodea gracilis
	KJ697217.1	ND2	Goodea gracilis
	KJ697287.1	RAG1	Goodea gracilis
	KJ697379.1	Rho	Goodea gracilis
	KJ697489.1	Sh3px3	Goodea gracilis
	KJ697595	x-src	Goodea gracilis
	U80049.1	16S	Heterandria formosa
	JN026765.1	COX1	Heterandria formosa
	KF633111.1	Cytb	Heterandria formosa
	KJ696897.1	enc1	Heterandria formosa
	KJ697007.1	GLYT	Heterandria formosa
	KJ697117.1	myh6	Heterandria formosa
	AF084973.1	ND2	Heterandria formosa
	EF017422.1	RAG1	Heterandria formosa
	KJ697380.1	Rho	Heterandria formosa
	KJ697490.1	Sh3px3	Heterandria formosa
	KJ697596	x-src	Heterandria formosa
	EF017517.1	Cytb	Heterophallus milleri
	EF017567.1	ND2	Heterophallus milleri
	EF017414.1	RAG1	Heterophallus milleri
	AY356578.1	COX1	Hubbsina turneri
	AF510841.1	Cytb	Hubbsina turneri
	MK522914.1	enc1	Hubbsina turneri
	MK522958.1	myh6	Hubbsina turneri
	MK523105.1	Sh3px3	Hubbsina turneri
	MK523151.1	SREB2	Hubbsina turneri
	MG869963.1	COX1	Hylopanchax
	MG869907.1	enc1	Hylopanchax
	MG869994.1	GLYT	Hylopanchax
	MG869939.1	myh6	Hylopanchax
	MG870023.1	RAG1	Hylopanchax
	MG870059.1	SREB2	Hylopanchax
	MG869961.1	COX1	Hylopanchax silvestris
	MG869905.1	enc1	Hylopanchax silvestris
	MG869992.1	GLYT	Hylopanchax silvestris
	MG869937.1	myh6	Hylopanchax silvestris
	MG870021.1	RAG1	Hylopanchax silvestris
	MG870058.1	SREB2	Hylopanchax silvestris
	MG869962.1	COX1	Hylopanchax stictopleuron
	MG869906.1	enc1	Hylopanchax stictopleuron
	MG869993.1	GLYT	Hylopanchax stictopleuron
	MG869938.1	myh6	Hylopanchax stictopleuron
	MG870022.1	RAG1	Hylopanchax stictopleuron
	KJ844795.1	16S	Hypsolebias hellneri
	KJ844732.1	COX1	Hypsolebias hellneri
	MH048855.1	Cytb	Hypsolebias hellneri
	KJ844634.1	GLYT	Hypsolebias hellneri
	KJ844682.1	RAG1	Hypsolebias hellneri
	KY076578.1	Rho	Hypsolebias hellneri
	KJ844848.1	SREB2	Hypsolebias hellneri
	MG869984.1	COX1	Hypsopanchax jubbi
	MG869929.1	enc1	Hypsopanchax jubbi
	MG870013.1	GLYT	Hypsopanchax jubbi
	MG869953.1	myh6	Hypsopanchax jubbi
	MG870045.1	RAG1	Hypsopanchax jubbi
	MG870081.1	SREB2	Hypsopanchax jubbi
	MG869960.1	COX1	Hypsopanchax platysternus
	MG870046.1	enc1	Hypsopanchax platysternus
	MG869991.1	GLYT	Hypsopanchax platysternus
	MG869936.1	myh6	Hypsopanchax platysternus
	MG870020.1	RAG1	Hypsopanchax platysternus
	MG870057.1	SREB2	Hypsopanchax platysternus
	MG869959.1	COX1	Hypsopanchax.
	MG869904.1	enc1	Hypsopanchax.
	MG869935.1	myh6	Hypsopanchax.
	MG870019.1	RAG1	Hypsopanchax.
	KY118866.1	COX1	Ilyodon furcidens
	KF638465.1	Cytb	Ilyodon furcidens
	KJ696898.1	enc1	Ilyodon furcidens
	KJ697008.1	GLYT	Ilyodon furcidens
	MK522963.1	myh6	Ilyodon furcidens
	KJ697218.1	ND2	Ilyodon furcidens
	KY204583.1	RAG1	Ilyodon furcidens
	KJ697381.1	Rho	Ilyodon furcidens
	MK523108.1	Sh3px3	Ilyodon furcidens
	MK523155.1	SREB2	Ilyodon furcidens
	KJ697597	x-src	Ilyodon furcidens
	KY118913.1	COX1	Ilyodon whitei
	KF638507.1	Cytb	Ilyodon whitei
	MK522919.1	enc1	Ilyodon whitei
	MK522964.1	myh6	Ilyodon whitei
	KY204623.1	RAG1	Ilyodon whitei
	MK523109.1	Sh3px3	Ilyodon whitei
	MK523156.1	SREB2	Ilyodon whitei
	MN004791.1	COX1	Jenynsia lineata
	EF017509.1	Cytb	Jenynsia lineata
	KJ696899.1	enc1	Jenynsia lineata
	KJ697009.1	GLYT	Jenynsia lineata
	KJ697119.1	myh6	Jenynsia lineata
	EF017559.1	ND2	Jenynsia lineata
	EF017406.1	RAG1	Jenynsia lineata
	KJ697382.1	Rho	Jenynsia lineata
	KJ697492.1	Sh3px3	Jenynsia lineata
	MG451907.1	SREB2	Jenynsia lineata
	KJ697598	x-src	Jenynsia lineata
	KJ844796.1	16S	Jordanella floridae
	KJ844733.1	COX1	Jordanella floridae
	U73280.1	Cytb	Jordanella floridae
	KF139434.1	enc1	Jordanella floridae
	KJ844635.1	GLYT	Jordanella floridae
	KF140023.1	myh6	Jordanella floridae
	AF449343.1	ND2	Jordanella floridae
	KJ844683.1	RAG1	Jordanella floridae
	KJ697384.1	Rho	Jordanella floridae
	KF141498.1	Sh3px3	Jordanella floridae
	KF140213.1	SREB2	Jordanella floridae
	KJ697600	x-src	Jordanella floridae
	KJ844797.1	16S	Kryptolebias marmoratus
	JQ840547.1	COX1	Kryptolebias marmoratus
	NC_003290.1	COX1	Kryptolebias marmoratus
	LK022680.1	Cytb	Kryptolebias marmoratus
	rna-XM_017431259.3	enc1	Kryptolebias marmoratus
	KJ844636.1	GLYT	Kryptolebias marmoratus
	rna-XM_017405425.3	GLYT	Kryptolebias marmoratus
	rna-XM_017441727.3	myh6	Kryptolebias marmoratus
	AF283503.1	ND2	Kryptolebias marmoratus
	KJ844684.1	RAG1	Kryptolebias marmoratus
	rna-XM_017423079.3	RAG1	Kryptolebias marmoratus
	KC702083.1	Rho	Kryptolebias marmoratus
	rna-XM_017409602.3	Rho	Kryptolebias marmoratus
	rna-XM_017430009.3	Sh3px3	Kryptolebias marmoratus
	KJ844849.1	SREB2	Kryptolebias marmoratus
	rna-XM_017424800.3	SREB2	Kryptolebias marmoratus
	AY539069.2	16S	Labrisomus multiporosus
	KX230180.1	COX1	Labrisomus multiporosus
	JX188812.1	GLYT	Labrisomus multiporosus
	JX189752.1	myh6	Labrisomus multiporosus
	JX189914.1	RAG1	Labrisomus multiporosus
	JX189506.1	Sh3px3	Labrisomus multiporosus
	JX190051.1	SREB2	Labrisomus multiporosus
	MG869981.1	COX1	Lacustricola
	MG869926.1	enc1	Lacustricola
	MG870010.1	GLYT	Lacustricola
	MG869950.1	myh6	Lacustricola
	MG870042.1	RAG1	Lacustricola
	MG870078.1	SREB2	Lacustricola
	MG869982.1	COX1	Lacustricola centralis
	MG869927.1	enc1	Lacustricola centralis
	MG870011.1	GLYT	Lacustricola centralis
	MG869951.1	myh6	Lacustricola centralis
	MG870043.1	RAG1	Lacustricola centralis
	MG870079.1	SREB2	Lacustricola centralis
	MT075888.1	COX1	Lacustricola katangae
	MG869923.1	enc1	Lacustricola katangae
	MG870007.1	GLYT	Lacustricola katangae
	MG869947.1	myh6	Lacustricola katangae
	MG870039.1	RAG1	Lacustricola katangae
	MG870075.1	SREB2	Lacustricola katangae
	MG869983.1	COX1	Lacustricola matthesi
	MG869928.1	enc1	Lacustricola matthesi
	MG870012.1	GLYT	Lacustricola matthesi
	MG869952.1	myh6	Lacustricola matthesi
	MG870044.1	RAG1	Lacustricola matthesi
	MG870080.1	SREB2	Lacustricola matthesi
	KJ844798.1	16S	Laimosemion geayi
	KJ844734.1	COX1	Laimosemion geayi
	AF002483.1	Cytb	Laimosemion geayi
	KJ844637.1	GLYT	Laimosemion geayi
	KJ844799.1	16S	Lamprichthys tanganicanus
	KJ844735.1	COX1	Lamprichthys tanganicanus
	MG869912.1	enc1	Lamprichthys tanganicanus
	MG869999.1	GLYT	Lamprichthys tanganicanus
	MG870028.1	RAG1	Lamprichthys tanganicanus
	MG870064.1	SREB2	Lamprichthys tanganicanus
	KT590053.1	16S	Leptolebias aureoguttatus
	KT590064.1	COX1	Leptolebias aureoguttatus
	AF002462.1	Cytb	Leptolebias aureoguttatus
	KT590072.1	enc1	Leptolebias aureoguttatus
	KT590082.1	GLYT	Leptolebias aureoguttatus
	KT599027.1	ND2	Leptolebias aureoguttatus
	KT590092.1	Rho	Leptolebias aureoguttatus
	HQ557457.1	COX1	Leptolucania ommata
	KY927059.1	enc1	Leptolucania ommata
	KY927072.1	GLYT	Leptolucania ommata
	KY927086.1	myh6	Leptolucania ommata
	KY927100.1	RAG1	Leptolucania ommata
	KY927114.1	Rho	Leptolucania ommata
	GU179273.1	Rho	Limia dominicensis
	GU179245.1	myh6	Limia dominicensis
	GU179216.1	Sh3px3	Limia dominicensis
	GU179199.1	GLYT	Limia dominicensis
	GU179170.1	enc1	Limia dominicensis
	EF017533.1	Cytb	Limia dominicensis
	EF017431.1	RAG1	Limia dominicensis
	GU179154	x-src	Limia dominicensis
	GU179171.1	enc1	Limia melanogaster
	GU179200.1	GLYT	Limia melanogaster
	KX024154.1	myh6	Limia melanogaster
	KX024019.1	ND2	Limia melanogaster
	EF017432.1	RAG1	Limia melanogaster
	KX024088.1	Rho	Limia melanogaster
	GU179217.1	Sh3px3	Limia melanogaster
	JQ612960.1	16S	Limia vittata
	MG660469.1	COX1	Limia vittata
	FJ178766.1	Cytb	Limia vittata
	KJ696913.1	enc1	Limia vittata
	KJ697023.1	GLYT	Limia vittata
	KX024167.1	myh6	Limia vittata
	KX024031.1	ND2	Limia vittata
	KJ697302.1	RAG1	Limia vittata
	KX024099.1	Rho	Limia vittata
	KJ697506.1	Sh3px3	Limia vittata
	KJ697612.1	x-src	Limia vittata
	KC702004.1	enc1	Llanolebias stellifer
	AF092420.1	ND2	Llanolebias stellifer
	EF455713.1	RAG1	Llanolebias stellifer
	KC702071.1	Rho	Llanolebias stellifer
	KC702139.1	Sh3px3	Llanolebias stellifer
	KJ844800.1	16S	Lucania goodei
	KJ844736.1	COX1	Lucania goodei
	KJ696822.1	Cytb	Lucania goodei
	KJ696915.1	enc1	Lucania goodei
	KJ844638.1	GLYT	Lucania goodei
	KJ697135.1	myh6	Lucania goodei
	KJ697222.1	ND2	Lucania goodei
	KJ697304.1	RAG1	Lucania goodei
	KJ697398.1	Rho	Lucania goodei
	KJ697508.1	Sh3px3	Lucania goodei
	KJ697614	x-src	Lucania goodei
	KC701999.1	enc1	Maratecoara formosa
	AF092411.1	ND2	Maratecoara formosa
	KC702064.1	Rho	Maratecoara formosa
	KP721728.1	16S	Melanorivulus punctatus
	AF002636.1	COX1	Melanorivulus punctatus
	AF002504.1	Cytb	Melanorivulus punctatus
	KC702021.1	enc1	Melanorivulus punctatus
	KY093073.1	GLYT	Melanorivulus punctatus
	KP721751.1	ND2	Melanorivulus punctatus
	KC702087.1	Rho	Melanorivulus punctatus
	KY031615.1	Sh3px3	Melanorivulus punctatus
	MT075907.1	COX1	Micropanchax johnstoni
	MG869925.1	enc1	Micropanchax johnstoni
	MG870009.1	GLYT	Micropanchax johnstoni
	MG869949.1	myh6	Micropanchax johnstoni
	MG870041.1	RAG1	Micropanchax johnstoni
	MG870077.1	SREB2	Micropanchax johnstoni
	KJ844801.1	16S	Micropanchax kingii
	KJ844737.1	COX1	Micropanchax kingii
	MG869920.1	enc1	Micropanchax kingii
	KJ844685.1	RAG1	Micropanchax kingii
	KJ844850.1	SREB2	Micropanchax kingii
	GU179186.1	Cytb	Micropoecilia bifurca
	GU179172.1	enc1	Micropoecilia bifurca
	GU179201.1	GLYT	Micropoecilia bifurca
	GU179247.1	myh6	Micropoecilia bifurca
	GU179232.1	ND2	Micropoecilia bifurca
	GU179261.1	RAG1	Micropoecilia bifurca
	GU179275.1	Rho	Micropoecilia bifurca
	GU179218.1	Sh3px3	Micropoecilia bifurca
	GU179156.1	x-src	Micropoecilia bifurca
	GU179187.1	Cytb	Micropoecilia branneri
	GU179173.1	enc1	Micropoecilia branneri
	GU179202.1	GLYT	Micropoecilia branneri
	GU179248.1	myh6	Micropoecilia branneri
	GU179233.1	ND2	Micropoecilia branneri
	GU179262.1	RAG1	Micropoecilia branneri
	GU179276.1	Rho	Micropoecilia branneri
	GU179219.1	Sh3px3	Micropoecilia branneri
	GU179157.1	x-src	Micropoecilia branneri
	KP700520.1	COX1	Micropoecilia picta
	KP700412.1	Cytb	Micropoecilia picta
	GU179177.1	enc1	Micropoecilia picta
	KP700709.1	GLYT	Micropoecilia picta
	GU179252.1	myh6	Micropoecilia picta
	GU179237.1	ND2	Micropoecilia picta
	GU179266.1	RAG1	Micropoecilia picta
	GU179280.1	Rho	Micropoecilia picta
	GU179223.1	Sh3px3	Micropoecilia picta
	GU179161	x-src	Micropoecilia picta
	KJ844802.1	16S	Nematolebias whitei
	KJ844738.1	COX1	Nematolebias whitei
	KF311332.1	Cytb	Nematolebias whitei
	KY031581.1	enc1	Nematolebias whitei
	rna-XM_037692705.1	enc1	Nematolebias whitei
	KJ844639.1	GLYT	Nematolebias whitei
	rna-XM_037677190.1	GLYT	Nematolebias whitei
	KY927083.1	myh6	Nematolebias whitei
	rna-XM_037685987.1	myh6	Nematolebias whitei
	KJ844686.1	RAG1	Nematolebias whitei
	rna-XM_037683171.1	RAG1	Nematolebias whitei
	KC702057.1	Rho	Nematolebias whitei
	rna-XM_037684705.1	Rho	Nematolebias whitei
	KY031609.1	Sh3px3	Nematolebias whitei
	rna-XM_037683256.1	Sh3px3	Nematolebias whitei
	KJ844851.1	SREB2	Nematolebias whitei
	rna-XM_037696058.1	SREB2	Nematolebias whitei
	U02348	x-src	Nematolebias whitei
	AF002573.1	16S	Neofundulus paraguayensis
	AF002643.1	COX1	Neofundulus paraguayensis
	AF002510.1	Cytb	Neofundulus paraguayensis
	KC702000.1	enc1	Neofundulus paraguayensis
	AF092405.1	ND2	Neofundulus paraguayensis
	EF455722.1	RAG1	Neofundulus paraguayensis
	KC702065.1	Rho	Neofundulus paraguayensis
	MG937061.1	COX1	Neoheterandria cana
	KJ696825.1	Cytb	Neoheterandria cana
	KJ696918.1	enc1	Neoheterandria cana
	KJ697028.1	GLYT	Neoheterandria cana
	KJ697138.1	myh6	Neoheterandria cana
	KJ697224.1	ND2	Neoheterandria cana
	KJ697306.1	RAG1	Neoheterandria cana
	KJ697401.1	Rho	Neoheterandria cana
	KJ697511.1	Sh3px3	Neoheterandria cana
	KJ697617.1	x-src	Neoheterandria cana
	KJ696919.1	enc1	Neoheterandria elegans
	KJ697029.1	GLYT	Neoheterandria elegans
	KJ697139.1	myh6	Neoheterandria elegans
	KJ697225.1	ND2	Neoheterandria elegans
	EF017425.1	RAG1	Neoheterandria elegans
	KJ697402.1	Rho	Neoheterandria elegans
	KJ697512.1	Sh3px3	Neoheterandria elegans
	KJ697618.1	x-src	Neoheterandria elegans
	MG937064.1	COX1	Neoheterandria tridentiger
	EF017526.1	Cytb	Neoheterandria tridentiger
	KJ696920.1	enc1	Neoheterandria tridentiger
	KJ697030.1	GLYT	Neoheterandria tridentiger
	KJ697140.1	myh6	Neoheterandria tridentiger
	EF017576.1	ND2	Neoheterandria tridentiger
	EF017423.1	RAG1	Neoheterandria tridentiger
	KJ697403.1	Rho	Neoheterandria tridentiger
	KJ697513.1	Sh3px3	Neoheterandria tridentiger
	KJ697619	x-src	Neoheterandria tridentiger
	KJ844803.1	16S	Nimbapanchax viridis
	KJ844739.1	COX1	Nimbapanchax viridis
	AF000715.1	Cytb	Nimbapanchax viridis
	KJ844640.1	GLYT	Nimbapanchax viridis
	FJ872055.1	ND2	Nimbapanchax viridis
	KJ844687.1	RAG1	Nimbapanchax viridis
	KJ844852.1	SREB2	Nimbapanchax viridis
	NC_011814.1	16S	Nothobranchius furzeri
	NC_011814.1	COX1	Nothobranchius furzeri
	KC777187.1	Cytb	Nothobranchius furzeri
	NC_011814.1	Cytb	Nothobranchius furzeri
	rna-XM_015943066.1	enc1	Nothobranchius furzeri
	GAIB01101555.1	GLYT	Nothobranchius furzeri
	rna-XM_015975864.1	GLYT	Nothobranchius furzeri
	KJ179397.1	myh6	Nothobranchius furzeri
	GU138046.1	ND2	Nothobranchius furzeri
	GAIB01120750.1	RAG1	Nothobranchius furzeri
	rna-XM_015964816.1	RAG1	Nothobranchius furzeri
	rna-XM_015968243.1	Rho	Nothobranchius furzeri
	KJ179455.1	Sh3px3	Nothobranchius furzeri
	rna-XM_015975413.1	Sh3px3	Nothobranchius furzeri
	GAIB01005857.1	SREB2	Nothobranchius furzeri
	rna-XM_015957403.1	SREB2	Nothobranchius furzeri
	MN099918.1	GLYT	Nothobranchius kirki
	MN099872.1	COX1	Nothobranchius kirki
	MN099766.1	myh6	Nothobranchius kirki
	KP842683.1	ND2	Nothobranchius kirki
	KJ179467.1	Sh3px3	Nothobranchius kirki
	U73297.1	Cytb	Nothobranchius kirki
	U73250.1	16S	Nothobranchius kirki
	KJ844804.1	16S	Nothobranchius korthausae
	KJ844740.1	COX1	Nothobranchius korthausae
	HAEB01013863.1	Cytb	Nothobranchius korthausae
	HAEB01011967.1	enc1	Nothobranchius korthausae
	KJ844641.1	GLYT	Nothobranchius korthausae
	MN099768.1	myh6	Nothobranchius korthausae
	MN099722.1	ND2	Nothobranchius korthausae
	KJ844688.1	RAG1	Nothobranchius korthausae
	KJ179469.1	Sh3px3	Nothobranchius korthausae
	KJ844794.1	16S	Nothobranchius thierryi
	KJ844730.1	COX1	Nothobranchius thierryi
	AF002284.1	Cytb	Nothobranchius thierryi
	KJ844633.1	GLYT	Nothobranchius thierryi
	KJ179389.1	myh6	Nothobranchius thierryi
	MN099713.1	ND2	Nothobranchius thierryi
	KJ844680.1	RAG1	Nothobranchius thierryi
	KY033526.1	16S	Notholebias minimus
	KT590061.1	COX1	Notholebias minimus
	KF311333.1	Cytb	Notholebias minimus
	KT590079.1	GLYT	Notholebias minimus
	KT599024.1	ND2	Notholebias minimus
	KT590089.1	Rho	Notholebias minimus
	KY031614.1	Sh3px3	Notholebias minimus
	KC431711.1	Rho	Orestias agassizii
	KC431536.1	Cytb	Orestias agassizii
	U05966.1	16S	Orestias agassizii
	JX155710.1	ND2	Orestias agassizii
	KJ697141.1	myh6	Orestias agassizii
	KJ697031.1	GLYT	Orestias agassizii
	KJ696921.1	enc1	Orestias agassizii
	KJ697514.1	Sh3px3	Orestias agassizii
	KJ697620	x-src	Orestias agassizii
	Orestias_chungarensis_COX1	COX1	Orestias chungarensis
	Orestias_ascotanensis_COX1	COX1	Orestias ascotanensis
	Orestias_gloriae_COX1	COX1	Orestias gloriae
	Orestias_laucaensis_COX1	COX1	Orestias laucaensis
	Orestias_chungarensis_ND2	ND2	Orestias chungarensis
	Orestias_ascotanensis_ND2	ND2	Orestias ascotanensis
	Orestias_gloriae_ND2	ND2	Orestias gloriae
	Orestias_laucaensis_ND2	ND2	Orestias laucaensis
	Orestias_chungarensis_16S	16S	Orestias chungarensis
	Orestias_ascotanensis_16S	16S	Orestias ascotanensis
	Orestias_gloriae_16S	16S	Orestias gloriae
	Orestias_laucaensis_16S	16S	Orestias laucaensis
	Orestias_chungarensis_CYTB	Cytb	Orestias chungarensis
	Orestias_ascotanensis_CYTB	Cytb	Orestias ascotanensis
	Orestias_gloriae_CYTB	Cytb	Orestias gloriae
	Orestias_laucaensis_CYTB	Cytb	Orestias laucaensis
	OAV3T000004086	enc1	Orestias ascotanensis
	OAV3T000018262	GLYT	Orestias ascotanensis
	OAV3T000031714	myh6	Orestias ascotanensis
	OAV3T000032981	RAG1	Orestias ascotanensis
	OAV3T000000406	Rho	Orestias ascotanensis
	OAV3T000020945	Sh3px3	Orestias ascotanensis
	OAV3T000013917	SREB2	Orestias ascotanensis
	OCV3T000004086	enc1	Orestias chungarensis
	OCV3T000018262	GLYT	Orestias chungarensis
	OCV3T000031714	myh6	Orestias chungarensis
	OCV3T000032981	RAG1	Orestias chungarensis
	OCV3T000000406	Rho	Orestias chungarensis
	OCV3T000020945	Sh3px3	Orestias chungarensis
	OCV3T000013917	SREB2	Orestias chungarensis
	OGV3T000004086	enc1	Orestias gloriae
	OGV3T000018262	GLYT	Orestias gloriae
	OGV3T000031714	myh6	Orestias gloriae
	OGV3T000032981	RAG1	Orestias gloriae
	OGV3T000000406	Rho	Orestias gloriae
	OGV3T000020945	Sh3px3	Orestias gloriae
	OGV3T000013917	SREB2	Orestias gloriae
	OLV3T000004086	enc1	Orestias laucaensis
	OLV3T000018262	GLYT	Orestias laucaensis
	OLV3T000031714	myh6	Orestias laucaensis
	OLV3T000032981	RAG1	Orestias laucaensis
	OLV3T000000406	Rho	Orestias laucaensis
	OLV3T000020945	Sh3px3	Orestias laucaensis
	OLV3T000013917	SREB2	Orestias laucaensis
	KJ844806.1	16S	Oryzias woworae
	KJ844742.1	COX1	Oryzias woworae
	LC051673.1	Cytb	Oryzias woworae
	KJ844643.1	GLYT	Oryzias woworae
	LC316647.1	ND2	Oryzias woworae
	KJ844690.1	RAG1	Oryzias woworae
	MG937083.1	COX1	Oxyzygonectes dovii
	EF017510.1	Cytb	Oxyzygonectes dovii
	KJ696922.1	enc1	Oxyzygonectes dovii
	KJ697032.1	GLYT	Oxyzygonectes dovii
	KJ697142.1	myh6	Oxyzygonectes dovii
	EF017560.1	ND2	Oxyzygonectes dovii
	EF017407.1	RAG1	Oxyzygonectes dovii
	KJ697405.1	Rho	Oxyzygonectes dovii
	KJ697515.1	Sh3px3	Oxyzygonectes dovii
	KJ697621	x-src	Oxyzygonectes dovii
	KJ844813.1	16S	Pachypanchax arnoulti
	KJ844814.1	16S	Pachypanchax arnoulti
	KJ844815.1	16S	Pachypanchax arnoulti
	KJ844816.1	16S	Pachypanchax arnoulti
	KJ844817.1	16S	Pachypanchax arnoulti
	KJ844818.1	16S	Pachypanchax arnoulti
	KJ844819.1	16S	Pachypanchax arnoulti
	KJ844749.1	COX1	Pachypanchax arnoulti
	KJ844750.1	COX1	Pachypanchax arnoulti
	KJ844751.1	COX1	Pachypanchax arnoulti
	KJ844752.1	COX1	Pachypanchax arnoulti
	KJ844753.1	COX1	Pachypanchax arnoulti
	KJ844754.1	COX1	Pachypanchax arnoulti
	KJ844755.1	COX1	Pachypanchax arnoulti
	KJ844647.1	GLYT	Pachypanchax arnoulti
	KJ844648.1	GLYT	Pachypanchax arnoulti
	KJ844649.1	GLYT	Pachypanchax arnoulti
	KJ844650.1	GLYT	Pachypanchax arnoulti
	KJ844651.1	GLYT	Pachypanchax arnoulti
	KJ844693.1	RAG1	Pachypanchax arnoulti
	KJ844694.1	RAG1	Pachypanchax arnoulti
	KJ844695.1	RAG1	Pachypanchax arnoulti
	KJ844696.1	RAG1	Pachypanchax arnoulti
	KJ844697.1	RAG1	Pachypanchax arnoulti
	KJ844858.1	SREB2	Pachypanchax arnoulti
	KJ844859.1	SREB2	Pachypanchax arnoulti
	KJ844860.1	SREB2	Pachypanchax arnoulti
	KJ844861.1	SREB2	Pachypanchax arnoulti
	KJ844807.1	16S	Pachypanchax playfairii
	KJ844743.1	COX1	Pachypanchax playfairii
	U73285.1	Cytb	Pachypanchax playfairii
	KF139432.1	enc1	Pachypanchax playfairii
	KJ844644.1	GLYT	Pachypanchax playfairii
	KJ844691.1	RAG1	Pachypanchax playfairii
	KC702068.1	Rho	Pachypanchax playfairii
	JX191048.1	Sh3px3	Pachypanchax playfairii
	KJ844854.1	SREB2	Pachypanchax playfairii
	KJ844808.1	16S	Pachypanchax sakaramyi
	KJ844809.1	16S	Pachypanchax sakaramyi
	KJ844810.1	16S	Pachypanchax sakaramyi
	KJ844811.1	16S	Pachypanchax sakaramyi
	KJ844812.1	16S	Pachypanchax sakaramyi
	KJ844744.1	COX1	Pachypanchax sakaramyi
	KJ844745.1	COX1	Pachypanchax sakaramyi
	KJ844746.1	COX1	Pachypanchax sakaramyi
	KJ844747.1	COX1	Pachypanchax sakaramyi
	KJ844748.1	COX1	Pachypanchax sakaramyi
	KC702002.1	enc1	Pachypanchax sakaramyi
	KJ844645.1	GLYT	Pachypanchax sakaramyi
	KJ844646.1	GLYT	Pachypanchax sakaramyi
	KJ844692.1	RAG1	Pachypanchax sakaramyi
	KC702069.1	Rho	Pachypanchax sakaramyi
	KC702137.1	Sh3px3	Pachypanchax sakaramyi
	KJ844855.1	SREB2	Pachypanchax sakaramyi
	KJ844856.1	SREB2	Pachypanchax sakaramyi
	KJ844857.1	SREB2	Pachypanchax sakaramyi
	GU179195.1	Cytb	Pamphorichthys araguaiensis
	GU179181.1	enc1	Pamphorichthys araguaiensis
	GU179210.1	GLYT	Pamphorichthys araguaiensis
	GU179256.1	myh6	Pamphorichthys araguaiensis
	GU179241.1	ND2	Pamphorichthys araguaiensis
	GU179269.1	RAG1	Pamphorichthys araguaiensis
	GU179284.1	Rho	Pamphorichthys araguaiensis
	GU179227.1	Sh3px3	Pamphorichthys araguaiensis
	GU179165.1	x-src	Pamphorichthys araguaiensis
	HQ857427.1	Cytb	Pamphorichthys hasemani
	HQ857469.1	enc1	Pamphorichthys hasemani
	HQ857463.1	GLYT	Pamphorichthys hasemani
	HQ857457.1	myh6	Pamphorichthys hasemani
	HQ857451.1	ND2	Pamphorichthys hasemani
	HQ857445.1	RAG1	Pamphorichthys hasemani
	HQ857439.1	Rho	Pamphorichthys hasemani
	HQ857421.1	Sh3px3	Pamphorichthys hasemani
	HQ857433.1	x-src	Pamphorichthys hasemani
	HM405176.1	COX1	Pamphorichthys hollandi
	HQ857428.1	Cytb	Pamphorichthys hollandi
	HQ857470.1	enc1	Pamphorichthys hollandi
	HQ857464.1	GLYT	Pamphorichthys hollandi
	HQ857458.1	myh6	Pamphorichthys hollandi
	HQ857452.1	ND2	Pamphorichthys hollandi
	HQ857446.1	RAG1	Pamphorichthys hollandi
	HQ857440.1	Rho	Pamphorichthys hollandi
	HQ857422.1	Sh3px3	Pamphorichthys hollandi
	HQ857434	x-src	Pamphorichthys hollandi
	GU179196.1	Cytb	Pamphorichthys minor
	GU179182.1	enc1	Pamphorichthys minor
	GU179211.1	GLYT	Pamphorichthys minor
	GU179257.1	myh6	Pamphorichthys minor
	GU179242.1	ND2	Pamphorichthys minor
	GU179270.1	RAG1	Pamphorichthys minor
	GU179285.1	Rho	Pamphorichthys minor
	GU179228.1	Sh3px3	Pamphorichthys minor
	GU179166.1	x-src	Pamphorichthys minor
	HQ857429.1	Cytb	Pamphorichthys scalpridens
	HQ857471.1	enc1	Pamphorichthys scalpridens
	HQ857465.1	GLYT	Pamphorichthys scalpridens
	HQ857459.1	myh6	Pamphorichthys scalpridens
	HQ857453.1	ND2	Pamphorichthys scalpridens
	HQ857447.1	RAG1	Pamphorichthys scalpridens
	HQ857441.1	Rho	Pamphorichthys scalpridens
	HQ857423.1	Sh3px3	Pamphorichthys scalpridens
	HQ857435.1	x-src	Pamphorichthys scalpridens
	KJ844820.1	16S	Pantanodon stuhlmanni
	KJ844756.1	COX1	Pantanodon stuhlmanni
	MF467446.1	enc1	Pantanodon stuhlmanni
	KJ844652.1	GLYT	Pantanodon stuhlmanni
	KY908331.1	myh6	Pantanodon stuhlmanni
	KJ844698.1	RAG1	Pantanodon stuhlmanni
	KY908345.1	Sh3px3	Pantanodon stuhlmanni
	AF002520.1	16S	Papiliolebias bitteri
	AF002588.1	COX1	Papiliolebias bitteri
	KC702006.1	enc1	Papiliolebias bitteri
	AF092408.1	ND2	Papiliolebias bitteri
	MH594644.1	RAG1	Papiliolebias bitteri
	AY662719.1	16S	Paratilapia polleni
	AY263886.1	COX1	Paratilapia polleni
	KX347692.1	enc1	Paratilapia polleni
	JX188772.1	GLYT	Paratilapia polleni
	KX347732.1	myh6	Paratilapia polleni
	JX189869.1	RAG1	Paratilapia polleni
	JX189460.1	Sh3px3	Paratilapia polleni
	KF415440.1	16S	Perccottus glenii
	AY722171.1	COX1	Perccottus glenii
	MN556085.1	Cytb	Perccottus glenii
	JX188988.1	enc1	Perccottus glenii
	JX188816.1	GLYT	Perccottus glenii
	JX189757.1	myh6	Perccottus glenii
	AY722368.1	ND2	Perccottus glenii
	JX189917.1	RAG1	Perccottus glenii
	KX224248.1	Rho	Perccottus glenii
	JX189511.1	Sh3px3	Perccottus glenii
	JX190055.1	SREB2	Perccottus glenii
	MG937094.1	COX1	Phallichthys amates
	EF017513.1	Cytb	Phallichthys amates
	KJ696923.1	enc1	Phallichthys amates
	KJ697033.1	GLYT	Phallichthys amates
	KJ697143.1	myh6	Phallichthys amates
	EF017563.1	ND2	Phallichthys amates
	EF017410.1	RAG1	Phallichthys amates
	KJ697406.1	Rho	Phallichthys amates
	KJ697516.1	Sh3px3	Phallichthys amates
	KJ697622	x-src	Phallichthys amates
	DQ386588.1	16S	Phallichthys quadripunctatus
	MG937097.1	COX1	Phallichthys quadripunctatus
	KJ696828.1	Cytb	Phallichthys quadripunctatus
	KJ696924.1	enc1	Phallichthys quadripunctatus
	KJ697034.1	GLYT	Phallichthys quadripunctatus
	KJ697144.1	myh6	Phallichthys quadripunctatus
	KJ697228.1	ND2	Phallichthys quadripunctatus
	KJ697309.1	RAG1	Phallichthys quadripunctatus
	KJ697407.1	Rho	Phallichthys quadripunctatus
	KJ697517.1	Sh3px3	Phallichthys quadripunctatus
	KJ697623.1	x-src	Phallichthys quadripunctatus
	MG496192.1	COX1	Phallichthys tico
	AF412127.1	Cytb	Phallichthys tico
	KJ696925.1	enc1	Phallichthys tico
	KJ697035.1	GLYT	Phallichthys tico
	KJ697145.1	myh6	Phallichthys tico
	AF412168.1	ND2	Phallichthys tico
	EF017409.1	RAG1	Phallichthys tico
	KJ697408.1	Rho	Phallichthys tico
	KJ697518.1	Sh3px3	Phallichthys tico
	KJ697624.1	x-src	Phallichthys tico
	KJ669580.1	COX1	Phalloceros caudimaculatus
	KJ696926.1	enc1	Phalloceros caudimaculatus
	KJ697036.1	GLYT	Phalloceros caudimaculatus
	KJ697146.1	myh6	Phalloceros caudimaculatus
	EF017578.1	ND2	Phalloceros caudimaculatus
	EF017426.1	RAG1	Phalloceros caudimaculatus
	KJ697409.1	Rho	Phalloceros caudimaculatus
	KJ697519.1	Sh3px3	Phalloceros caudimaculatus
	KJ697625	x-src	Phalloceros caudimaculatus
	EF017530.1	Cytb	Phalloptychus januarius
	KJ696927.1	enc1	Phalloptychus januarius
	KJ697037.1	GLYT	Phalloptychus januarius
	KJ697147.1	myh6	Phalloptychus januarius
	EF017428.1	RAG1	Phalloptychus januarius
	KJ697410.1	Rho	Phalloptychus januarius
	KJ697520.1	Sh3px3	Phalloptychus januarius
	KJ697626	x-src	Phalloptychus januarius
	AF002518.1	16S	Pituna poranga
	AF002586.1	COX1	Pituna poranga
	AF002467.1	Cytb	Pituna poranga
	KC702003.1	enc1	Pituna poranga
	AF092412.1	ND2	Pituna poranga
	KC702070.1	Rho	Pituna poranga
	KC702138.1	Sh3px3	Pituna poranga
	KJ844821.1	16S	Plataplochilus miltotaenia
	KJ844757.1	COX1	Plataplochilus miltotaenia
	MF467440.1	enc1	Plataplochilus miltotaenia
	KJ844653.1	GLYT	Plataplochilus miltotaenia
	KY908332.1	myh6	Plataplochilus miltotaenia
	KJ844699.1	RAG1	Plataplochilus miltotaenia
	KY908342.1	Sh3px3	Plataplochilus miltotaenia
	KJ844862.1	SREB2	Plataplochilus miltotaenia
	AF243951.1	16S	Platybelone argalus argalus
	AF243874.1	Cytb	Platybelone argalus argalus
	KC827246.1	myh6	Platybelone argalus argalus
	KY198665.1	RAG1	Platybelone argalus argalus
	MT076506.1	COX1	Platybelone argalus argalus
	MF497419.1	COX1	Platypanchax modestus
	MF467442.1	enc1	Platypanchax modestus
	KY908330.1	GLYT	Platypanchax modestus
	KY908334.1	myh6	Platypanchax modestus
	KY908340.1	RAG1	Platypanchax modestus
	KY908344.1	Sh3px3	Platypanchax modestus
	MG451920.1	SREB2	Platypanchax modestus
	AF002519.1	16S	Plesiolebias aruana
	AF002587.1	COX1	Plesiolebias aruana
	AF002468.1	Cytb	Plesiolebias aruana
	KC702005.1	enc1	Plesiolebias aruana
	AF092409.1	ND2	Plesiolebias aruana
	AF245468.1	Cytb	Plesiolebias glaucopterus
	MK263672.1	16S	Poecilia formosa
	MK263672.1	COX1	Poecilia formosa
	MK263672.1	Cytb	Poecilia formosa
	rna-XM_007548873.2	enc1	Poecilia formosa
	rna-XM_007550433.2	GLYT	Poecilia formosa
	MK263672.1	ND2	Poecilia formosa
	rna-XM_007545489.2	RAG1	Poecilia formosa
	rna-XM_007562291.2	Rho	Poecilia formosa
	rna-XM_007546797.2	Sh3px3	Poecilia formosa
	rna-XM_007578685.2	SREB2	Poecilia formosa
	NC_035305.1	16S	Poecilia latipinna
	HQ573356.1	COX1	Poecilia latipinna
	KJ696833.1	Cytb	Poecilia latipinna
	KJ696932.1	enc1	Poecilia latipinna
	rna-XM_015043547.1	enc1	Poecilia latipinna
	KJ697042.1	GLYT	Poecilia latipinna
	rna-XM_015042227.1	GLYT	Poecilia latipinna
	KJ697152.1	myh6	Poecilia latipinna
	NC_035305.1	ND2	Poecilia latipinna
	KF276696.1	RAG1	Poecilia latipinna
	rna-XM_015028454.1	RAG1	Poecilia latipinna
	KJ697415.1	Rho	Poecilia latipinna
	rna-XM_015047258.1	Rho	Poecilia latipinna
	KJ697525.1	Sh3px3	Poecilia latipinna
	rna-XM_015038588.1	Sh3px3	Poecilia latipinna
	rna-XM_015047303.1	SREB2	Poecilia latipinna
	KJ697631.1	x-src	Poecilia latipinna
	NC_035306.1	16S	Poecilia mexicana
	NC_035306.1	COX1	Poecilia mexicana
	NC_035306.1	Cytb	Poecilia mexicana
	KJ696934.1	enc1	Poecilia mexicana
	rna-XM_014974192.1	enc1	Poecilia mexicana
	KP700725.1	GLYT	Poecilia mexicana
	rna-XM_014986558.1	GLYT	Poecilia mexicana
	KJ697154.1	myh6	Poecilia mexicana
	NC_035306.1	ND2	Poecilia mexicana
	KY775389.1	RAG1	Poecilia mexicana
	rna-XM_014993857.1	RAG1	Poecilia mexicana
	KP943191.1	Rho	Poecilia mexicana
	rna-XM_014969613.1	Rho	Poecilia mexicana
	KJ697526.1	Sh3px3	Poecilia mexicana
	rna-XM_014970840.1	Sh3px3	Poecilia mexicana
	rna-XM_014985185.1	SREB2	Poecilia mexicana
	KP700816.1	x-src	Poecilia mexicana
	KJ844822.1	16S	Poecilia reticulata
	KJ844758.1	COX1	Poecilia reticulata
	NC_024238.1	COX1	Poecilia reticulata
	EF017536.1	Cytb	Poecilia reticulata
	NC_024238.1	Cytb	Poecilia reticulata
	GU179178.1	enc1	Poecilia reticulata
	rna-XM_008423547.2	enc1	Poecilia reticulata
	KJ844654.1	GLYT	Poecilia reticulata
	rna-XM_008411083.2	GLYT	Poecilia reticulata
	GU179253.1	myh6	Poecilia reticulata
	AB257850.1	ND2	Poecilia reticulata
	EF017434.1	RAG1	Poecilia reticulata
	rna-XM_008411501.1	RAG1	Poecilia reticulata
	DQ912024.1	Rho	Poecilia reticulata
	rna-NM_001312652.1	Rho	Poecilia reticulata
	GU179224.1	Sh3px3	Poecilia reticulata
	rna-XM_008411186.2	Sh3px3	Poecilia reticulata
	rna-XM_008401048.2	SREB2	Poecilia reticulata
	GU179162	x-src	Poecilia reticulata
	MG937138.1	COX1	Poeciliopsis elongata
	AF412129.1	Cytb	Poeciliopsis elongata
	KF139435.1	enc1	Poeciliopsis elongata
	KF139841.1	GLYT	Poeciliopsis elongata
	KF140083.1	myh6	Poeciliopsis elongata
	AF412172.1	ND2	Poeciliopsis elongata
	KF141320.1	RAG1	Poeciliopsis elongata
	KF141569.1	Sh3px3	Poeciliopsis elongata
	KF140247.1	SREB2	Poeciliopsis elongata
	KJ697643	x-src	Poeciliopsis elongata
	JN028269.1	COX1	Poeciliopsis gracilis
	AF412153.1	Cytb	Poeciliopsis gracilis
	KJ696946.1	enc1	Poeciliopsis gracilis
	KJ697056.1	GLYT	Poeciliopsis gracilis
	KJ697166.1	myh6	Poeciliopsis gracilis
	AF412192.1	ND2	Poeciliopsis gracilis
	KJ697328.1	RAG1	Poeciliopsis gracilis
	KJ697429.1	Rho	Poeciliopsis gracilis
	KJ697539.1	Sh3px3	Poeciliopsis gracilis
	KJ697645.1	x-src	Poeciliopsis gracilis
	AF412139.1	Cytb	Poeciliopsis lucida
	KJ696949.1	enc1	Poeciliopsis lucida
	KJ697059.1	GLYT	Poeciliopsis lucida
	KJ697169.1	myh6	Poeciliopsis lucida
	AF412184.1	ND2	Poeciliopsis lucida
	KJ697331.1	RAG1	Poeciliopsis lucida
	KJ697432.1	Rho	Poeciliopsis lucida
	KJ697542.1	Sh3px3	Poeciliopsis lucida
	KJ697648.1	x-src	Poeciliopsis lucida
	MK860198.1	16S	Poeciliopsis occidentalis
	HQ556953.1	COX1	Poeciliopsis occidentalis
	DQ138945.1	Cytb	Poeciliopsis occidentalis
	KJ696951.1	enc1	Poeciliopsis occidentalis
	KJ697061.1	GLYT	Poeciliopsis occidentalis
	KJ697171.1	myh6	Poeciliopsis occidentalis
	DQ138946.1	ND2	Poeciliopsis occidentalis
	KJ697333.1	RAG1	Poeciliopsis occidentalis
	KJ697434.1	Rho	Poeciliopsis occidentalis
	KJ697544.1	Sh3px3	Poeciliopsis occidentalis
	KJ697650.1	x-src	Poeciliopsis occidentalis
	AF412157.1	Cytb	Poeciliopsis presidionis
	KJ696953.1	enc1	Poeciliopsis presidionis
	KJ697063.1	GLYT	Poeciliopsis presidionis
	KJ697173.1	myh6	Poeciliopsis presidionis
	AF412196.1	ND2	Poeciliopsis presidionis
	KJ697335.1	RAG1	Poeciliopsis presidionis
	KJ697436.1	Rho	Poeciliopsis presidionis
	KJ697546.1	Sh3px3	Poeciliopsis presidionis
	KJ697652.1	x-src	Poeciliopsis presidionis
	MG028294.1	COX1	Poeciliopsis prolifica
	MG028022.1	Cytb	Poeciliopsis prolifica
	KJ696954.1	enc1	Poeciliopsis prolifica
	KJ697064.1	GLYT	Poeciliopsis prolifica
	KJ697174.1	myh6	Poeciliopsis prolifica
	AF412190.1	ND2	Poeciliopsis prolifica
	KJ697336.1	RAG1	Poeciliopsis prolifica
	KJ697437.1	Rho	Poeciliopsis prolifica
	KJ697547.1	Sh3px3	Poeciliopsis prolifica
	KJ697653.1	x-src	Poeciliopsis prolifica
	AF412158.1	Cytb	Poeciliopsis turneri
	KJ696957.1	enc1	Poeciliopsis turneri
	KJ697067.1	GLYT	Poeciliopsis turneri
	KJ697177.1	myh6	Poeciliopsis turneri
	AF412197.1	ND2	Poeciliopsis turneri
	KJ697339.1	RAG1	Poeciliopsis turneri
	KJ697440.1	Rho	Poeciliopsis turneri
	KJ697550.1	Sh3px3	Poeciliopsis turneri
	KJ697656.1	x-src	Poeciliopsis turneri
	MG496207.1	COX1	Poeciliopsis turrubarensis
	KJ420421.1	Cytb	Poeciliopsis turrubarensis
	KJ696958.1	enc1	Poeciliopsis turrubarensis
	KJ697068.1	GLYT	Poeciliopsis turrubarensis
	KJ697178.1	myh6	Poeciliopsis turrubarensis
	AF412204.1	ND2	Poeciliopsis turrubarensis
	KJ697340.1	RAG1	Poeciliopsis turrubarensis
	KJ697441.1	Rho	Poeciliopsis turrubarensis
	KJ697551.1	Sh3px3	Poeciliopsis turrubarensis
	KJ697657.1	x-src	Poeciliopsis turrubarensis
	KJ844823.1	16S	Poropanchax luxophthalmus
	KJ844759.1	COX1	Poropanchax luxophthalmus
	MG869914.1	enc1	Poropanchax luxophthalmus
	MG870000.1	GLYT	Poropanchax luxophthalmus
	MG869941.1	myh6	Poropanchax luxophthalmus
	KJ844700.1	RAG1	Poropanchax luxophthalmus
	MG870067.1	SREB2	Poropanchax luxophthalmus
	KJ844760.1	COX1	Poropanchax normani
	MG869972.1	COX1	Poropanchax normani
	KJ696787.1	Cytb	Poropanchax normani
	KJ696873.1	enc1	Poropanchax normani
	MG869916.1	enc1	Poropanchax normani
	KJ696983.1	GLYT	Poropanchax normani
	MG870001.1	GLYT	Poropanchax normani
	KJ697093.1	myh6	Poropanchax normani
	MG869942.1	myh6	Poropanchax normani
	KJ697200.1	ND2	Poropanchax normani
	KJ697272.1	RAG1	Poropanchax normani
	MG870032.1	RAG1	Poropanchax normani
	KJ697356.1	Rho	Poropanchax normani
	KJ697466.1	Sh3px3	Poropanchax normani
	MG870068.1	SREB2	Poropanchax normani
	KJ697575	x-src	Poropanchax normani
	DQ507807.1	Cytb	Priapella chamulae
	KJ525890.1	enc1	Priapella chamulae
	KJ525870.1	GLYT	Priapella chamulae
	KJ525850.1	myh6	Priapella chamulae
	KJ697240.1	ND2	Priapella chamulae
	KJ525830.1	RAG1	Priapella chamulae
	KJ525810.1	Rho	Priapella chamulae
	KJ525790.1	Sh3px3	Priapella chamulae
	KJ525910.1	x-src	Priapella chamulae
	DQ507806.1	Cytb	Priapella compressa
	KJ525891.1	enc1	Priapella compressa
	KJ525871.1	GLYT	Priapella compressa
	KJ525851.1	myh6	Priapella compressa
	EF017603.1	ND2	Priapella compressa
	EF017451.1	RAG1	Priapella compressa
	KJ525831.1	RAG1	Priapella compressa
	KJ525811.1	Rho	Priapella compressa
	KJ525791.1	Sh3px3	Priapella compressa
	KJ525911	x-src	Priapella compressa
	DQ507804.1	Cytb	Priapella olmecae
	KJ696960.1	enc1	Priapella olmecae
	KJ697070.1	GLYT	Priapella olmecae
	KJ697180.1	myh6	Priapella olmecae
	EF017604.1	ND2	Priapella olmecae
	EF017452.1	RAG1	Priapella olmecae
	KJ697443.1	Rho	Priapella olmecae
	KJ697553.1	Sh3px3	Priapella olmecae
	KJ697659.1	x-src	Priapella olmecae
	MG937147.1	COX1	Priapichthys annectens
	DQ376985.1	Cytb	Priapichthys annectens
	KJ696961.1	enc1	Priapichthys annectens
	KJ697071.1	GLYT	Priapichthys annectens
	KJ697181.1	myh6	Priapichthys annectens
	EF017591.1	ND2	Priapichthys annectens
	EF017439.1	RAG1	Priapichthys annectens
	KJ697444.1	Rho	Priapichthys annectens
	KJ697554.1	Sh3px3	Priapichthys annectens
	KJ697660	x-src	Priapichthys annectens
	MG937153.1	COX1	Priapichthys darienensis
	KJ696845.1	Cytb	Priapichthys darienensis
	KJ696962.1	enc1	Priapichthys darienensis
	KJ697072.1	GLYT	Priapichthys darienensis
	KJ697182.1	myh6	Priapichthys darienensis
	KJ697243.1	ND2	Priapichthys darienensis
	KJ697445.1	Rho	Priapichthys darienensis
	KJ697555.1	Sh3px3	Priapichthys darienensis
	KJ697661.1	x-src	Priapichthys darienensis
	DQ386582.1	16S	Priapichthys panamensis
	DQ386589.1	Cytb	Priapichthys panamensis
	KJ696963.1	enc1	Priapichthys panamensis
	KJ697073.1	GLYT	Priapichthys panamensis
	KJ697183.1	myh6	Priapichthys panamensis
	KJ697244.1	ND2	Priapichthys panamensis
	KJ697343.1	RAG1	Priapichthys panamensis
	KJ697446.1	Rho	Priapichthys panamensis
	KJ697556.1	Sh3px3	Priapichthys panamensis
	KJ697662.1	x-src	Priapichthys panamensis
	KJ844824.1	16S	Procatopus nototaenia
	KJ844761.1	COX1	Procatopus nototaenia
	MF467441.1	enc1	Procatopus nototaenia
	KJ844655.1	GLYT	Procatopus nototaenia
	KY908333.1	myh6	Procatopus nototaenia
	KY908339.1	RAG1	Procatopus nototaenia
	KY908343.1	Sh3px3	Procatopus nototaenia
	KJ844863.1	SREB2	Procatopus nototaenia
	KJ697663.1	x-src	Procatopus nototaenia
	JN028283.1	COX1	Profundulus guatemalensis
	AY155568.1	Cytb	Profundulus guatemalensis
	GQ119770.1	GLYT	Profundulus guatemalensis
	KJ878766.1	ND2	Profundulus guatemalensis
	GQ119857.1	RAG1	Profundulus guatemalensis
	U02356	x-src	Profundulus guatemalensis
	NC_044449.1	16S	Pronothobranchius seymouri
	MT991170.1	COX1	Pronothobranchius seymouri
	NC_044449.1	Cytb	Pronothobranchius seymouri
	MT991262.1	GLYT	Pronothobranchius seymouri
	MT991306.1	myh6	Pronothobranchius seymouri
	MT991213.1	ND2	Pronothobranchius seymouri
	AY266083.1	16S	Pseudomugil gertrudae
	AY290817.1	COX1	Pseudomugil gertrudae
	KU833254.1	Cytb	Pseudomugil gertrudae
	KF139430.1	enc1	Pseudomugil gertrudae
	KF139857.1	GLYT	Pseudomugil gertrudae
	KM401208.1	myh6	Pseudomugil gertrudae
	KF141336.1	RAG1	Pseudomugil gertrudae
	KF141583.1	Sh3px3	Pseudomugil gertrudae
	KF140258.1	SREB2	Pseudomugil gertrudae
	EF017543.1	Cytb	Pseudopoecilia festae
	KJ696965.1	enc1	Pseudopoecilia festae
	KJ697075.1	GLYT	Pseudopoecilia festae
	KJ697185.1	myh6	Pseudopoecilia festae
	EF017592.1	ND2	Pseudopoecilia festae
	EF017440.1	RAG1	Pseudopoecilia festae
	KJ697448.1	Rho	Pseudopoecilia festae
	KJ697558.1	Sh3px3	Pseudopoecilia festae
	KJ697664	x-src	Pseudopoecilia festae
	MH594634.1	16S	Pterolebias longipinnis
	AF002595.1	COX1	Pterolebias longipinnis
	AF245462.1	Cytb	Pterolebias longipinnis
	KC702007.1	enc1	Pterolebias longipinnis
	MH594689.1	GLYT	Pterolebias longipinnis
	AF092415.1	ND2	Pterolebias longipinnis
	EF455709.1	RAG1	Pterolebias longipinnis
	KC702072.1	Rho	Pterolebias longipinnis
	AF002524.1	16S	Pterolebias zonatus
	AF002591.1	COX1	Pterolebias zonatus
	AF002472.1	Cytb	Pterolebias zonatus
	KC702008.1	enc1	Pterolebias zonatus
	AF092419.1	ND2	Pterolebias zonatus
	EF455711.1	RAG1	Pterolebias zonatus
	KC702073.1	Rho	Pterolebias zonatus
	KJ844826.1	16S	Rachovia brevis
	KJ844763.1	COX1	Rachovia brevis
	AY850640.1	ND2	Rachovia brevis
	KJ844702.1	RAG1	Rachovia brevis
	KJ844865.1	SREB2	Rachovia brevis
	AF002527.1	16S	Renova oscari
	AF002594.1	COX1	Renova oscari
	AF002475.1	Cytb	Renova oscari
	AF092413.1	ND2	Renova oscari
	EF455721.1	RAG1	Renova oscari
	KC702074.1	Rho	Renova oscari
	KC702140.1	Sh3px3	Renova oscari
	AY266069.1	16S	Rheocles wrightae
	AY290803.1	COX1	Rheocles wrightae
	KC133646.1	Cytb	Rheocles wrightae
	JX188849.1	enc1	Rheocles wrightae
	JX188685.1	GLYT	Rheocles wrightae
	JX189633.1	myh6	Rheocles wrightae
	KC133769.1	ND2	Rheocles wrightae
	JX189788.1	RAG1	Rheocles wrightae
	JX189540.1	Sh3px3	Rheocles wrightae
	JX189945.1	SREB2	Rheocles wrightae
	MF497416.1	COX1	Rhexipanchax lamberti
	MF467439.1	enc1	Rhexipanchax lamberti
	KY908327.1	GLYT	Rhexipanchax lamberti
	KY908337.1	RAG1	Rhexipanchax lamberti
	KY908341.1	Sh3px3	Rhexipanchax lamberti
	MG451917.1	SREB2	Rhexipanchax lamberti
	KJ844827.1	16S	Rivulus cylindraceus
	KJ844764.1	COX1	Rivulus cylindraceus
	HG970029.1	Cytb	Rivulus cylindraceus
	KC702013.1	enc1	Rivulus cylindraceus
	KJ844657.1	GLYT	Rivulus cylindraceus
	AF092371.1	ND2	Rivulus cylindraceus
	KJ844703.1	RAG1	Rivulus cylindraceus
	KC702077.1	Rho	Rivulus cylindraceus
	KC702143.1	Sh3px3	Rivulus cylindraceus
	KJ844866.1	SREB2	Rivulus cylindraceus
	KJ696847.1	Cytb	Scolichthys iota
	KJ696967.1	enc1	Scolichthys iota
	KJ697077.1	GLYT	Scolichthys iota
	KJ697187.1	myh6	Scolichthys iota
	KJ697245.1	ND2	Scolichthys iota
	KJ697344.1	RAG1	Scolichthys iota
	KJ697450.1	Rho	Scolichthys iota
	KJ697560.1	Sh3px3	Scolichthys iota
	KJ697666	x-src	Scolichthys iota
	JX124241.1	16S	Scriptaphyosemion roloffi
	KJ844766.1	COX1	Scriptaphyosemion roloffi
	AF000709.1	Cytb	Scriptaphyosemion roloffi
	KJ844659.1	GLYT	Scriptaphyosemion roloffi
	JX124270.1	ND2	Scriptaphyosemion roloffi
	KJ844704.1	RAG1	Scriptaphyosemion roloffi
	KJ844867.1	SREB2	Scriptaphyosemion roloffi
	KJ844805.1	16S	Simpsonichthys constanciae
	KJ844741.1	COX1	Simpsonichthys constanciae
	KC701985.1	enc1	Simpsonichthys constanciae
	KJ844642.1	GLYT	Simpsonichthys constanciae
	KJ844689.1	RAG1	Simpsonichthys constanciae
	KC702053.1	Rho	Simpsonichthys constanciae
	KC702118.1	Sh3px3	Simpsonichthys constanciae
	KJ844853.1	SREB2	Simpsonichthys constanciae
	KY033519.1	16S	Simpsonichthys punctulatus
	KY093037.1	COX1	Simpsonichthys punctulatus
	KY031583.1	enc1	Simpsonichthys punctulatus
	KY093066.1	GLYT	Simpsonichthys punctulatus
	KY076595.1	Rho	Simpsonichthys punctulatus
	KY031611.1	Sh3px3	Simpsonichthys punctulatus
	AF510782.1	Cytb	Skiffia lermae
	MK522921.1	enc1	Skiffia lermae
	MK522966.1	myh6	Skiffia lermae
	MK523112.1	Sh3px3	Skiffia lermae
	MK523158.1	SREB2	Skiffia lermae
	AY356585.1	COX1	Skiffia multipunctata
	KJ696968.1	enc1	Skiffia multipunctata
	KJ697078.1	GLYT	Skiffia multipunctata
	KJ697188.1	myh6	Skiffia multipunctata
	KJ697246.1	ND2	Skiffia multipunctata
	KJ697345.1	RAG1	Skiffia multipunctata
	KJ697451.1	Rho	Skiffia multipunctata
	KJ697561.1	Sh3px3	Skiffia multipunctata
	MK523159.1	SREB2	Skiffia multipunctata
	KJ697667	x-src	Skiffia multipunctata
	KY033520.1	16S	Spectrolebias costai
	KY093038.1	COX1	Spectrolebias costai
	AF002461.1	Cytb	Spectrolebias costai
	KY031584.1	enc1	Spectrolebias costai
	KY093067.1	GLYT	Spectrolebias costai
	KY076596.1	Rho	Spectrolebias costai
	KC702119.1	Sh3px3	Spectrolebias costai
	AP018927.1	16S	Sphaeramia orbicularis
	FJ346823.1	COX1	Sphaeramia orbicularis
	KF139466.1	enc1	Sphaeramia orbicularis
	KF139886.1	GLYT	Sphaeramia orbicularis
	KF140125.1	myh6	Sphaeramia orbicularis
	FJ346738.1	ND2	Sphaeramia orbicularis
	KF141362.1	RAG1	Sphaeramia orbicularis
	KF141612.1	Sh3px3	Sphaeramia orbicularis
	KF140274.1	SREB2	Sphaeramia orbicularis
	AF243943.1	16S	Strongylura marina
	JX188687.1	GLYT	Strongylura marina
	JX188851.1	enc1	Strongylura marina
	JX189542.1	Sh3px3	Strongylura marina
	JX189635.1	myh6	Strongylura marina
	JX189947.1	SREB2	Strongylura marina
	AF243866.1	Cytb	Strongylura marina
	MT455976.1	COX1	Strongylura marina
	JQ282086.1	RAG1	Strongylura marina
	AF002526.1	16S	Terranatos dolichopterus
	AF002593.1	COX1	Terranatos dolichopterus
	AF002474.1	Cytb	Terranatos dolichopterus
	KC702029.1	enc1	Terranatos dolichopterus
	AF092421.1	ND2	Terranatos dolichopterus
	EF455716.1	RAG1	Terranatos dolichopterus
	KC702094.1	Rho	Terranatos dolichopterus
	KC702157.1	Sh3px3	Terranatos dolichopterus
	KX632151.1	COX1	Tlaloc hildebrandi
	MK522829.1	Cytb	Tlaloc hildebrandi
	MK522965.1	myh6	Tlaloc hildebrandi
	KJ878779.1	ND2	Tlaloc hildebrandi
	MK523110.1	Sh3px3	Tlaloc hildebrandi
	KJ696969.1	enc1	Tomeurus gracilis
	KJ697079.1	GLYT	Tomeurus gracilis
	KJ697189.1	myh6	Tomeurus gracilis
	EF017607.1	ND2	Tomeurus gracilis
	EF017455.1	RAG1	Tomeurus gracilis
	KJ697452.1	Rho	Tomeurus gracilis
	KJ697562.1	Sh3px3	Tomeurus gracilis
	KJ697668	x-src	Tomeurus gracilis
	AF244447.1	16S	Trigonectes balzanii
	AF002641.1	COX1	Trigonectes balzanii
	AF002509.1	Cytb	Trigonectes balzanii
	KC702030.1	enc1	Trigonectes balzanii
	AF092401.1	ND2	Trigonectes balzanii
	KC702095.1	Rho	Trigonectes balzanii
	KC702158.1	Sh3px3	Trigonectes balzanii
	KF767525.1	COX1	Valencia hispanica
	KJ696970.1	enc1	Valencia hispanica
	KJ697080.1	GLYT	Valencia hispanica
	KJ697190.1	myh6	Valencia hispanica
	AF449339.1	ND2	Valencia hispanica
	KJ697453.1	Rho	Valencia hispanica
	KJ697563.1	Sh3px3	Valencia hispanica
	KJ697669	x-src	Valencia hispanica
	KJ844829.1	16S	Valencia letourneuxi
	KJ844767.1	COX1	Valencia letourneuxi
	KY927062.1	enc1	Valencia letourneuxi
	KY927075.1	GLYT	Valencia letourneuxi
	KY927089.1	myh6	Valencia letourneuxi
	AF449337.1	ND2	Valencia letourneuxi
	KY927103.1	RAG1	Valencia letourneuxi
	KY927117.1	Rho	Valencia letourneuxi
	KY986650.1	Sh3px3	Valencia letourneuxi
	KJ844868.1	SREB2	Valencia letourneuxi
	AF243967.2	16S	Xenentodon cancila
	FJ459541.1	COX1	Xenentodon cancila
	MH688183.1	Cytb	Xenentodon cancila
	JX188852.1	enc1	Xenentodon cancila
	JX188688.1	GLYT	Xenentodon cancila
	JX189636.1	myh6	Xenentodon cancila
	CM026221.1	ND2	Xenentodon cancila
	JX189791.1	RAG1	Xenentodon cancila
	JX191002.1	Sh3px3	Xenentodon cancila
	JX189948.1	SREB2	Xenentodon cancila
	EF017557.1	Cytb	Xenodexia ctenolepis
	KJ696971.1	enc1	Xenodexia ctenolepis
	KJ697081.1	GLYT	Xenodexia ctenolepis
	KJ697191.1	myh6	Xenodexia ctenolepis
	EF017606.1	ND2	Xenodexia ctenolepis
	EF017454.1	RAG1	Xenodexia ctenolepis
	KJ697454.1	Rho	Xenodexia ctenolepis
	KJ697564.1	Sh3px3	Xenodexia ctenolepis
	KJ697670	x-src	Xenodexia ctenolepis
	AY356586.1	COX1	Xenoophorus captivus
	MK522833.1	Cytb	Xenoophorus captivus
	KJ696972.1	enc1	Xenoophorus captivus
	KJ697082.1	GLYT	Xenoophorus captivus
	KJ697192.1	myh6	Xenoophorus captivus
	KJ697247.1	ND2	Xenoophorus captivus
	KJ697346.1	RAG1	Xenoophorus captivus
	KJ697455.1	Rho	Xenoophorus captivus
	MK523115.1	Sh3px3	Xenoophorus captivus
	MK523161.1	SREB2	Xenoophorus captivus
	KJ697671	x-src	Xenoophorus captivus
	MG496252.1	COX1	Xenophallus umbratilis
	FJ518844.1	Cytb	Xenophallus umbratilis
	KJ696973.1	enc1	Xenophallus umbratilis
	KJ697083.1	GLYT	Xenophallus umbratilis
	KJ697193.1	myh6	Xenophallus umbratilis
	AF412169.1	ND2	Xenophallus umbratilis
	KJ697347.1	RAG1	Xenophallus umbratilis
	KJ697456.1	Rho	Xenophallus umbratilis
	KJ697566.1	Sh3px3	Xenophallus umbratilis
	KJ697672	x-src	Xenophallus umbratilis
	AY356590.1	COX1	Xenotaenia resolanae
	MK522838.1	Cytb	Xenotaenia resolanae
	MK522927.1	enc1	Xenotaenia resolanae
	MK522973.1	myh6	Xenotaenia resolanae
	MK523121.1	Sh3px3	Xenotaenia resolanae
	MK523166.1	SREB2	Xenotaenia resolanae
	NC_011381.1	16S	Xenotoca eiseni
	AY356587.1	COX1	Xenotoca eiseni
	KC778795.1	Cytb	Xenotoca eiseni
	KJ696974.1	enc1	Xenotoca eiseni
	KJ697084.1	GLYT	Xenotoca eiseni
	MK522968.1	myh6	Xenotoca eiseni
	NC_011381.1	ND2	Xenotoca eiseni
	KJ697348.1	RAG1	Xenotoca eiseni
	KJ697457.1	Rho	Xenotoca eiseni
	MK523116.1	Sh3px3	Xenotoca eiseni
	MK523162.1	SREB2	Xenotoca eiseni
	KJ697673	x-src	Xenotoca eiseni
	KY033523.1	16S	Xenurolebias myersi
	KF311356.1	COX1	Xenurolebias myersi
	KY031587.1	enc1	Xenurolebias myersi
	KY093070.1	GLYT	Xenurolebias myersi
	AF092366.1	ND2	Xenurolebias myersi
	KY076599.1	Rho	Xenurolebias myersi
	NC_028083.1	COX1	Xiphophorus couchianus
	NC_028083.1	Cytb	Xiphophorus couchianus
	rna-XM_028025611.1	enc1	Xiphophorus couchianus
	rna-XM_028017817.1	GLYT	Xiphophorus couchianus
	rna-XM_028029154.1	RAG1	Xiphophorus couchianus
	rna-XM_028030735.1	Rho	Xiphophorus couchianus
	rna-XM_028036559.1	Sh3px3	Xiphophorus couchianus
	rna-XM_028044379.1	SREB2	Xiphophorus couchianus
	KJ525897	x-src	Xiphophorus couchianus
	KJ844830.1	16S	Xiphophorus hellerii
	KJ844768.1	COX1	Xiphophorus hellerii
	NC_013089.1	COX1	Xiphophorus hellerii
	AY056056.1	Cytb	Xiphophorus hellerii
	NC_013089.1	Cytb	Xiphophorus hellerii
	rna-XM_032569878.1	enc1	Xiphophorus hellerii
	KJ844660.1	GLYT	Xiphophorus hellerii
	rna-XM_032558313.1	GLYT	Xiphophorus hellerii
	KJ525839.1	myh6	Xiphophorus hellerii
	rna-XM_032584788.1	myh6	Xiphophorus hellerii
	NC_013089.1	ND2	Xiphophorus hellerii
	KJ844705.1	RAG1	Xiphophorus hellerii
	rna-XM_032578814.1	RAG1	Xiphophorus hellerii
	KJ525799.1	Rho	Xiphophorus hellerii
	rna-XM_032564512.1	Rho	Xiphophorus hellerii
	KJ525779.1	Sh3px3	Xiphophorus hellerii
	rna-XM_032545260.1	Sh3px3	Xiphophorus hellerii
	rna-XM_032589910.1	SREB2	Xiphophorus hellerii
	KJ525899	x-src	Xiphophorus hellerii
	NC_011379.1	COX1	Xiphophorus maculatus
	NC_011379.1	Cytb	Xiphophorus maculatus
	rna-XM_005797923.2	enc1	Xiphophorus maculatus
	rna-XM_023329928.1	GLYT	Xiphophorus maculatus
	rna-XM_005802271.2	RAG1	Xiphophorus maculatus
	rna-XM_005805648.2	Rho	Xiphophorus maculatus
	rna-XM_005813798.2	Sh3px3	Xiphophorus maculatus
	rna-XM_005799068.2	SREB2	Xiphophorus maculatus
	AY356592.1	COX1	Zoogoneticus quitzeoensis
	EU679420.1	Cytb	Zoogoneticus quitzeoensis
	MK522934.1	enc1	Zoogoneticus quitzeoensis
	KJ697085.1	GLYT	Zoogoneticus quitzeoensis
	MK522980.1	myh6	Zoogoneticus quitzeoensis
	KJ697265.1	ND2	Zoogoneticus quitzeoensis
	KJ697349.1	RAG1	Zoogoneticus quitzeoensis
	KJ697458.1	Rho	Zoogoneticus quitzeoensis
	MK523129.1	Sh3px3	Zoogoneticus quitzeoensis
	MK523174.1	SREB2	Zoogoneticus quitzeoensis
	U02365	x-src	Zoogoneticus quitzeoensis
	KF557220	Sh3px3	Astronotus
	KC702114	Sh3px3	Austrolebias adloffi
	JX189544	Sh3px3	Cheilopogon pinnatibarbatus
	KJ697476	Sh3px3	Cubanichthys cubensis
	KJ697459	Sh3px3	Fenerbahce formosus
	MN099812.1	Sh3px3	Nothobranchius thierryi
	JX189541	Sh3px3	Platybelone argalus argalus
	MT991349.1	Sh3px3	Pronothobranchius seymouri
	ACHA01MRNA0007375	x-src	Austrolebias charrua
	CMEL01MRNA0003539	x-src	Cynopoecilus melanotaenia
	rna-XM_030139032.1	x-src	Sphaeramia orbicularis
	OAV3T000028276	x-src	Orestias ascotanensis
	OCV3T000028276	x-src	Orestias chungarensis
	OGV3T000028276	x-src	Orestias gloriae
	OLV3T000028276	x-src	Orestias laucaensis
